# Supplementary material for: Strigolactones Negatively Regulate Tobacco Mosaic Virus Resistance in Nicotiana benthamiana
Source: Int J Mol Sci. 2024 Aug 4;25(15):8518. doi: 10.3390/ijms25158518 (PMC11313310; doi:10.3390/ijms25158518)
Supplement: Supplementary file 1 [file ijms-25-08518-s001.zip]

Archive with 2 entries (2 files):
- ijms-3072920 Supplementary Tables.xlsx
- Supplementary Figures.pptx
