# Supplementary material for: Strigolactones Negatively Regulate Tobacco Mosaic Virus Resistance in Nicotiana benthamiana
Source: Int J Mol Sci. 2024 Aug 4;25(15):8518. doi: 10.3390/ijms25158518 (PMC11313310; doi:10.3390/ijms25158518)
Supplement: Supplementary file 1 [file ijms-25-08518-s001.zip › ijms-3072920 Supplementary Tables.xlsx]

## Sheet: S1-primer
genes ID	genes symbol	F ( 5'-3')	R ( 5'-3')
Niben101Scf02008g00020	Actin	GCCGATAGAATGAGCAAA	GGAAGCCAAGATAGAGCC
Niben101Scf07103g03015	CYP707A-1	TTCTTCCGGCTCAATTGTGTTC	CTAATGCTGGCTTGGCATGAA
Niben101Scf02408g01007	CYP707A-2	TCCAGGATTATTCCTAGCTCTGT	TGCCTAATGTTGGCTTGGGA
Niben101Scf06405g00006	CYP707A-3	CACAAAGATGTCTGTGCCGT	GCGATGAATAGGCGGATTTGC
Niben101Scf01873g01004	CYP707A-4	GTCTGCAAGGCAATTAATGAAAGTC	GCTGCATCGAAAGGATGAGGA
Niben101Scf00897g00001	NCED1-1	TCCAAAACAACAAAGTACCAACT	GTTAAGGCACTTTCCACGGC
Niben101Scf04174g06004	NCED1-2	CCACTCGGGAATTGCTAGGC	TCATCCTCGGACATAGCTAACA
Niben101Scf01553g01001	ABA2-1	AGCTTCCTCCTATAGAAACCTGC	AGCGGTTGAATTCCAGTAGAGA
Niben101Scf16082g00007	ABA2-2	ACAGAACACATGCAAGAAAATACAA	GCCGCTGCAATTGTGCATAC
Niben101Scf18822g02016	CCD4	ACTCTTAAGGCCTCCTCCGT	TGGAGGAGTACTATGGGGTGA
Niben101Scf09445g04016	CCD1	ACGCAACCCGTTGCCATAA	AATCCTAGATCCGCAACTGCT
Niben101Scf05548g02009	Z-ISO	ATACTCCGTTTGGTTTGAGGGT	GTATAGTCCGGCCCTTCCCC
Niben101Scf00878g02006	CCD7 (qPCR)	AGGTATAGTTCGATGGCTTG	TGGCAGAAGTTTTGGAGGA
Niben101Scf01611g07010	CCD8 (qPCR)	GGAGGCATACAAAGCAGCAA	ATGTCACCAATGTAGGATAG
Niben101Scf00878g02006	CCD7 (VIGS)	ACCACGAGCCATAACAAT	CCTGACCTGAACCACCAT
Niben101Scf01611g07010	CCD8 (VIGS)	CACTCTGGCTGAATGGTACG	CCCTTTATTGTCTCCGTTAG
TMV	TMV-cp	CGATGAGGATTCGGAGAC	CACGCTGATGACAAGAACA
Niben101Scf02063g0500	ERF1	CCGCTTTTTCAATACGGGGT	CCACTACAGGAGAACCGTCT
Niben101Scf26023g0004	EIN	ACAGTCTGAAGGGTCAATTAT	TCAAGATCGCCACAGAACCC
Niben101Scf13926g0004	ABF	GACACGCCTTGCTCTCTTTC	CAGCAAAGTTCTTGAAG
Niben101Scf11944g02005	PYL2	CCCATATTCATTGCCATAGCTACA	TTTCTGTTCCGGCAGCAAAC

## Sheet: S2
Sample	RawReads	RawBases	CleanReads	ClenaBases	ValidBases	Q30	GC
CK1	46.48M	6.97G	45.93M	6.75G	0.9685	0.9566	0.4404
CK2	44.76M	6.71G	44.18M	6.48G	0.9657	0.9549	0.4397
CK3	50.93M	7.64G	50.26M	7.37G	0.9651	0.9528	0.4395
CTMV1	47.14M	7.07G	46.49M	6.82G	0.9648	0.9534	0.4371
CTMV2	49.77M	7.47G	49.07M	7.19G	0.9638	0.952	0.4371
CTMV3	50.00M	7.50G	49.49M	7.20G	0.9601	0.9599	0.439
SL1	50.24M	7.54G	49.57M	7.28G	0.9662	0.9531	0.4411
SL2	43.27M	6.49G	42.73M	6.28G	0.9679	0.9557	0.4408
SL3	43.37M	6.51G	42.82M	6.29G	0.9663	0.9564	0.4403
SLTMV1	45.76M	6.86G	45.24M	6.61G	0.9629	0.9578	0.4381
SLTMV2	47.28M	7.09G	46.77M	6.82G	0.9622	0.9585	0.438
SLTMV3	42.54M	6.38G	42.04M	6.13G	0.9601	0.9579	0.4374

## Sheet: S3
gene_id	Group_2-vs-Group_1	Group_3-vs-Group_1	Group_4-vs-Group_1	Group_4-vs-Group_2	Group_4-vs-Group_3	gene_Synonyms	product	GO_id	GO_term	pathway	pathway_description
Niben101Ctg02529g00002	0	0	1	0	0		serine/arginine-rich splicing factor 2-like [Solanum tuberosum] gb|ABB29919.1| unknown [Solanum tuberosum]
Niben101Ctg02534g00003	0	0	0	1	0		Actin-7
Niben101Ctg03533g00002	0	0	1	0	0	SLD2; At2g46210; T3F17.14	Delta(8)-fatty-acid desaturase 2	GO:0006629	lipid metabolic process
Niben101Ctg05021g00002	1	0	0	0	0		Chaperone protein DnaK
Niben101Ctg05133g00002	1	0	0	0	0	PDX11; Synonyms=PDX1L1; At2g38230; F16M14.16	Pyridoxal biosynthesis lyase PdxS	GO:0003824,GO:0042823,GO:0008152	catalytic activity|pyridoxal phosphate biosynthetic process|metabolic process	ko00750	Vitamin B6 metabolism
Niben101Ctg06858g00001	0	0	1	1	1		unknown protein
Niben101Ctg07284g00001	0	0	0	1	1		product [Oryza sativa Japonica Group]
Niben101Ctg07414g00002	0	0	1	0	0	HAT9; At2g22800; T20K9.1, T30L20.6	Homeobox-leucine zipper protein family
Niben101Ctg07479g00001	0	0	0	1	0	At5g43560; K9D7.6	MATH domain-containing protein [Arabidopsis thaliana] gb|AEE27681.1| MATH domain-containing protein [Arabidopsis thaliana]
Niben101Ctg09170g00001	0	1	1	1	0		Proteinase inhibitor I-B	GO:0004867,GO:0009611	serine-type endopeptidase inhibitor activity|response to wounding
Niben101Ctg09403g00001	1	0	0	0	0		Unknown protein
Niben101Ctg09670g00003	0	0	1	0	0	UFC; At5g10150; T31P16.140	Domain of Uncharacterized protein function isoform 5 [Theobroma cacao] gb|EOY34504.1| Domain of Uncharacterized protein function isoform 5 [Theobroma cacao]
Niben101Ctg09867g00003	0	0	1	1	1	TSO1; At3g22780; MWI23.15	Protein tesmin/TSO1-like CXC 2
Niben101Ctg10121g00001	0	0	0	1	1	QKY {ECO:0000303|PubMed:19180193}; At1g74720 {ECO:0000312|Araport:AT1G74720}; F1M20.40 {ECO:0000312|EMBL:AAG52366.1}, F25A4.30 {ECO:0000312|EMBL:AAD55273.1}	C2 calcium/lipid-binding plant phosphoribosyltransferase family protein	GO:0005515	protein binding
Niben101Ctg10877g00003	0	0	0	1	0	SPL2 {ECO:0000303|PubMed:23118188}; At1g54150 {ECO:0000312|Araport:AT1G54150}; F15I1.25 {ECO:0000312|EMBL:AAD25789.1}	E3 Ubiquitin ligase family protein	GO:0004842,GO:0007005	ubiquitin-protein transferase activity|mitochondrion organization
Niben101Ctg11091g00003	1	0	0	0	0	XTH25; Synonyms=EXGT-A5, XTR3; At5g57550; MUA2.12	Xyloglucan endotransglucosylase/hydrolase protein 24	GO:0004553,GO:0005975	hydrolase activity, hydrolyzing O-glycosyl compounds|carbohydrate metabolic process
Niben101Ctg11101g00001	0	0	1	1	0	CERK1; Synonyms=LYK1, RLK1; At3g21630; MIL23.20	LysM receptor kinase [Medicago truncatula]
Niben101Ctg11483g00004	0	0	1	0	1		Unknown protein
Niben101Ctg11750g00002	0	0	1	0	0	AMPP; CC1G_05499	Xaa-Pro aminopeptidase 1	GO:0016787	hydrolase activity
Niben101Ctg11829g00002	0	1	1	0	0	OsASA2; Synonyms=OASA2; Os03g0264400, LOC_Os03g15780	Anthranilate synthase component 1	GO:0009058	biosynthetic process	ko01230,ko02024,ko00400	Biosynthesis of amino acids|Quorum sensing|Phenylalanine, tyrosine and tryptophan biosynthesis
Niben101Ctg11863g00003	1	0	0	0	1	PER43; Synonyms=P43; At4g25980; F14M9.7, F20B18.90	Peroxidase 43	GO:0004601,GO:0006979,GO:0055114,GO:0020037	peroxidase activity|response to oxidative stress|oxidation-reduction process|heme binding	ko00940	Phenylpropanoid biosynthesis
Niben101Ctg12119g00002	0	0	0	1	0	JGB {ECO:0000303|PubMed:27468890}; At2g26490 {ECO:0000312|Araport:AT2G26490}; T9J22.16 {ECO:0000312|EMBL:AAC14498.1}	Transducin/WD40 repeat-like superfamily protein	GO:0005515	protein binding
Niben101Ctg12147g00002	1	0	0	0	0		BnaC05g08810D [Brassica napus]
Niben101Ctg12308g00003	1	0	0	0	0	POPTRDRAFT_822486	CASP-like protein 3A1
Niben101Ctg12327g00002	0	0	1	1	1	POLA2	DNA polymerase alpha subunit B			ko00230,ko00240,ko03030	Purine metabolism|Pyrimidine metabolism|DNA replication
Niben101Ctg12493g00001	0	0	0	1	0		Actin-1
Niben101Ctg12683g00001	0	0	1	0	0	At2g40140; T07M07.3, T7M7.3	Zinc finger CCCH domain-containing protein 66	GO:0005515	protein binding
Niben101Ctg12891g00001	0	1	1	0	0	CPR	NADPH--cytochrome P450 reductase	GO:0055114,GO:0016491,GO:0010181,GO:0005506	oxidation-reduction process|oxidoreductase activity|FMN binding|iron ion binding
Niben101Ctg13092g00001	0	0	1	0	0	MLP43; At1g70890; F15H11.12	major latex-like protein [Arabidopsis thaliana]	GO:0009607,GO:0006952	response to biotic stimulus|defense response
Niben101Ctg13328g00002	0	0	1	0	0	DCP5; At1g26110; F14G11.8, F28B23.21	Decapping 5, putative isoform 1 [Theobroma cacao] gb|EOY04273.1| Decapping 5, putative isoform 1 [Theobroma cacao]
Niben101Ctg13781g00001	1	1	1	1	0	BEAT	HXXXD-type acyl-transferase family protein	GO:0016747	transferase activity, transferring acyl groups other than amino-acyl groups
Niben101Ctg13782g00003	1	0	1	0	1	XTH23; Synonyms=XTR6; At4g25810; F14M19.90	Xyloglucan endotransglucosylase/hydrolase protein 24	GO:0005975,GO:0004553	carbohydrate metabolic process|hydrolase activity, hydrolyzing O-glycosyl compounds
Niben101Ctg13874g00002	1	0	0	0	0		conserved hypothetical protein [Ricinus communis] gb|EEF44322.1| conserved hypothetical protein [Ricinus communis]
Niben101Ctg13927g00002	0	1	1	1	0	CAB1D	Chlorophyll a-b binding protein 7, chloroplastic	GO:0009765,GO:0016020	photosynthesis, light harvesting|membrane	ko00196	Photosynthesis - antenna proteins
Niben101Ctg14008g00002	0	0	0	0	1	UGT90A1; At2g16890; F12A24.7	UDP-Glycosyltransferase superfamily protein	GO:0016758,GO:0008152	transferase activity, transferring hexosyl groups|metabolic process
Niben101Ctg14049g00002	0	1	1	1	0	CAB7	Chlorophyll a-b binding protein 7, chloroplastic	GO:0016020,GO:0009765	membrane|photosynthesis, light harvesting	ko00196	Photosynthesis - antenna proteins
Niben101Ctg14095g00001	0	0	1	0	0	At3g43660; F23N14.40	Vacuolar iron transporter homolog 4
Niben101Ctg14200g00001	0	0	1	0	0	SPAC3H5.08c	Transducin/WD40 repeat-like superfamily protein	GO:0005515	protein binding
Niben101Ctg14382g00002	1	0	1	0	0	TFT9	14-3-3-like protein GF14 mu	GO:0019904	protein domain specific binding	ko04011,ko04391,ko04114,ko04110,ko04390,ko04151	MAPK signaling pathway - yeast|Hippo signaling pathway - fly|Oocyte meiosis|Cell cycle|Hippo signaling pathway|PI3K-Akt signaling pathway
Niben101Ctg14421g00002	0	0	1	0	0	LBD41; Synonyms=ASL38; At3g02550; F16B3.18	LOB domain-containing protein 41
Niben101Ctg14514g00003	1	0	0	1	0	CDKG-2; Os04g0488000, LOC_Os04g41100; OJ991113_30.14	Cyclin-dependent kinase C-2	GO:0005524,GO:0006468,GO:0004674,GO:0016772,GO:0004672	ATP binding|protein phosphorylation|protein serine/threonine kinase activity|transferase activity, transferring phosphorus-containing groups|protein kinase activity
Niben101Ctg15064g00002	1	1	1	0	0	DTX42 {ECO:0000303|PubMed:11739388}; Synonyms=FRDL {ECO:0000303|PubMed:12172022}, MATE {ECO:0000303|PubMed:18826429}; At1g51340 {ECO:0000312|Araport:AT1G51340}; F11M15.20 {ECO:0000312|EMBL:AAD30646.1}	MATE efflux family protein 1	GO:0006855,GO:0055085,GO:0015297,GO:0016020,GO:0015238	drug transmembrane transport|transmembrane transport|antiporter activity|membrane|drug transmembrane transporter activity
Niben101Ctg15143g00004	0	0	0	1	0	TK; Os03g0113100, LOC_Os03g02200; OSJNBa0090O10.3	Thymidine kinase	GO:0004797,GO:0005524	thymidine kinase activity|ATP binding	ko00983,ko00240	Drug metabolism - other enzymes|Pyrimidine metabolism
Niben101Ctg15207g00002	1	0	0	0	0		product [Oryza sativa Japonica Group]
Niben101Ctg15214g00001	1	0	0	0	0	SMT2; Synonyms=CVP1; At1g20330; F14O10.7	sterol methyltransferase 2	GO:0008168,GO:0006694,GO:0008152	methyltransferase activity|steroid biosynthetic process|metabolic process	ko00100	Steroid biosynthesis
Niben101Ctg15242g00003	0	0	0	1	0	HDG11; Synonyms=HDGL2-11; At1g73360; T9L24.43	Homeobox-leucine zipper family protein / lipid-binding START domain-containing protein	GO:0008289	lipid binding
Niben101Ctg15314g00004	0	0	0	1	0	PARC	Glutathione S-transferase 3	GO:0005515	protein binding	ko00982,ko00480,ko00980	Drug metabolism - cytochrome P450|Glutathione metabolism|Metabolism of xenobiotics by cytochrome P450
Niben101Ctg15327g00004	1	0	0	0	0	PSD2; At5g57190; MUL3.14	phosphatidylserine decarboxylase 2			ko00564	Glycerophospholipid metabolism
Niben101Ctg15354g00005	0	0	1	1	0		wall-associated receptor kinase galacturonan-binding protein [Medicago truncatula]
Niben101Ctg15557g00001	1	0	0	0	0	HEXO1; Synonyms=HEX2; At3g55260; T26I12.140	Beta-hexosaminidase 1			ko00520,ko00604,ko00511,ko00603,ko00531,ko04142	Amino sugar and nucleotide sugar metabolism|Glycosphingolipid biosynthesis - ganglio series|Other glycan degradation|Glycosphingolipid biosynthesis - globo series|Glycosaminoglycan degradation|Lysosome
Niben101Ctg15717g00003	0	0	1	1	1	PLP7; At3g54950; F28P10.70	Patatin-like protein 7	GO:0008152,GO:0006629	metabolic process|lipid metabolic process
Niben101Ctg15836g00002	1	0	0	1	0	BT1; At5g63160; MDC12.13	BTB/POZ and TAZ domain-containing protein 1	GO:0006355,GO:0005515,GO:0004402,GO:0008270,GO:0005634,GO:0003712	regulation of transcription, DNA-templated|protein binding|histone acetyltransferase activity|zinc ion binding|nucleus|transcription cofactor activity
Niben101Ctg16016g00003	0	0	0	1	0		Protein of unknown function (DUF1635)
Niben101Ctg16034g00002	0	0	1	0	0	LIG4; At5g57160; MUL3.11	DNA ligase 4	GO:0006281,GO:0006310,GO:0003910,GO:0051103,GO:0003677,GO:0005524	DNA repair|DNA recombination|DNA ligase (ATP) activity|DNA ligation involved in DNA repair|DNA binding|ATP binding	ko03450	Non-homologous end-joining
Niben101Ctg16090g00005	1	0	0	0	0		conserved hypothetical protein [Ricinus communis] gb|EEF46957.1| conserved hypothetical protein [Ricinus communis]
Niben101Ctg16098g00002	1	0	0	0	0	PIP1-5; Synonyms=PIP1D; At4g23400; F16G20.100	Aquaporin-like superfamily protein	GO:0006810,GO:0016020,GO:0005215	transport|membrane|transporter activity
Niben101Ctg16204g00003	0	0	0	1	0	ABCG15; Synonyms=WBC15, WBC22; At3g21090; MSA6.13	ABC transporter ATP-binding protein YxdL	GO:0016887,GO:0005524	ATPase activity|ATP binding
Niben101Ctg16210g00007	0	0	1	0	0	CAB16	Chlorophyll a-b binding protein 16, chloroplastic	GO:0016020,GO:0009765	membrane|photosynthesis, light harvesting	ko00196	Photosynthesis - antenna proteins
Niben101Ctg16325g00005	0	0	0	0	1	KIN8A {ECO:0000305}; At1g18550 {ECO:0000312|Araport:AT1G18550}; F25I16.11 {ECO:0000312|EMBL:AAF98419.1}	ATP binding microtubule motor family protein	GO:0008017,GO:0005524,GO:0005871,GO:0003777,GO:0007018	microtubule binding|ATP binding|kinesin complex|microtubule motor activity|microtubule-based movement
Niben101Scf00006g02004	1	0	0	0	0		conserved hypothetical protein [Ricinus communis] gb|EEF52081.1| conserved hypothetical protein [Ricinus communis]
Niben101Scf00021g00005	0	0	1	0	0		Ribosomal L32p protein family			ko03010	Ribosome
Niben101Scf00021g01007	1	0	0	0	0	MYR2 {ECO:0000303|PubMed:21255164}; Synonyms=NSR1 {ECO:0000303|PubMed:15592750}, PHL9 {ECO:0000305}; At3g04030 {ECO:0000312|Araport:AT3G04030}; T11I18.14 {ECO:0000312|EMBL:AAF05867.1}	Myb family transcription factor APL	GO:0003677,GO:0003682	DNA binding|chromatin binding
Niben101Scf00023g03015	1	0	0	0	0	At5g55050; K13P22.5	GDSL esterase/lipase	GO:0016788,GO:0006629	hydrolase activity, acting on ester bonds|lipid metabolic process
Niben101Scf00024g02018	0	0	0	1	0	GALT6 {ECO:0000303|PubMed:26690932}; Synonyms=B3GALT19 {ECO:0000305|PubMed:18548197}; At5g62620; MRG21.3	Beta-1,3-galactosyltransferase 15	GO:0016020,GO:0008378,GO:0006486,GO:0030246	membrane|galactosyltransferase activity|protein glycosylation|carbohydrate binding
Niben101Scf00024g04005	0	0	1	0	0	CPK30; Synonyms=CDPK1A; At1g74740; F25A4.29	calcium-dependent protein kinase 30	GO:0016772,GO:0004674,GO:0005509,GO:0005524,GO:0006468,GO:0004672	transferase activity, transferring phosphorus-containing groups|protein serine/threonine kinase activity|calcium ion binding|ATP binding|protein phosphorylation|protein kinase activity
Niben101Scf00031g02001	0	0	0	1	0	EP1	G-type lectin S-receptor-like serine/threonine-protein kinase
Niben101Scf00033g00007	0	0	0	1	0	At5g37450; T25O11.15	Receptor-like protein kinase 2	GO:0004672,GO:0005524,GO:0006468,GO:0016772	protein kinase activity|ATP binding|protein phosphorylation|transferase activity, transferring phosphorus-containing groups
Niben101Scf00043g03012	0	0	1	0	0	At3g02360; F11A12.5	6-phosphogluconate dehydrogenase, decarboxylating 3	GO:0006098,GO:0004616,GO:0050661,GO:0050662,GO:0016616,GO:0055114,GO:0016491	pentose-phosphate shunt|phosphogluconate dehydrogenase (decarboxylating) activity|NADP binding|coenzyme binding|oxidoreductase activity, acting on the CH-OH group of donors, NAD or NADP as acceptor|oxidation-reduction process|oxidoreductase activity	ko01200,ko00480,ko00030	Carbon metabolism|Glutathione metabolism|Pentose phosphate pathway
Niben101Scf00046g01019	0	0	0	1	0	murJ {ECO:0000255|HAMAP-Rule:MF_02078}; Synonyms=mviN; slr0488	integral membrane protein MviN [Synechococcus sp. WH 8109]
Niben101Scf00046g07015	1	0	0	1	0	At5g40670; MNF13.23	Cystinosin homolog			ko04142	Lysosome
Niben101Scf00046g09009	0	0	1	1	0	RCOM_0530710	UPF0392 protein RCOM_0530710
Niben101Scf00046g09011	0	0	1	1	1	RNF168 {ECO:0000255|HAMAP-Rule:MF_03066}	Tripartite motif-containing protein 5	GO:0008270,GO:0046872,GO:0005515	zinc ion binding|metal ion binding|protein binding
Niben101Scf00047g02009	0	0	0	1	0	GALS3 {ECO:0000303|PubMed:23243126}; At4g20170 {ECO:0000312|Araport:AT4G20170}; F1C12.90 {ECO:0000312|EMBL:CAA18242.1}	Domain of unknown function (DUF23)
Niben101Scf00048g01007	0	0	0	1	0	At4g16563 {ECO:0000312|Araport:AT4G16563}; dl4305c {ECO:0000312|EMBL:CAB10432.1}	Aspartic proteinase nepenthesin-2	GO:0004190,GO:0006508	aspartic-type endopeptidase activity|proteolysis
Niben101Scf00049g03004	0	0	0	1	0	PAE8 {ECO:0000303|PubMed:25115560}; At4g19420 {ECO:0000312|Araport:AT4G19420}	Pectinacetylesterase family protein
Niben101Scf00050g03001	1	1	0	1	0	UBC8; Synonyms=UBC4A; At5g41700; MBK23.24	Ubiquitin-conjugating enzyme E2 D3
Niben101Scf00050g03006	0	0	0	1	0	At4g35930; T19K4.60	F-box protein
Niben101Scf00054g00013	0	0	0	0	1	MYB76; Synonyms=HAG2; At5g07700; MBK20.16	Myb-related protein 306	GO:0003682,GO:0003677	chromatin binding|DNA binding
Niben101Scf00055g03005	1	0	0	1	0	ML2020	methyl transferase [Nocardia cyriacigeorgica] ref|YP_005264914.1| putative methyl transferase [Nocardia cyriacigeorgica GUH-2] emb|CCF64278.1| putative methyl transferase [Nocardia cyriacigeorgica GUH-2]	GO:0008168,GO:0032259	methyltransferase activity|methylation
Niben101Scf00059g03006	0	0	0	1	0		copper chaperone [Medicago truncatula]
Niben101Scf00063g06009	0	1	1	1	0	APRR1; Synonyms=AIP1, TOC1; At5g61380; MFB13.16	response regulator 10	GO:0000160	phosphorelay signal transduction system
Niben101Scf00063g08002	0	0	1	1	0	At5g61440; MFB13.23	Thioredoxin	GO:0015035,GO:0045454,GO:0006662	protein disulfide oxidoreductase activity|cell redox homeostasis|glycerol ether metabolic process
Niben101Scf00063g10004	0	1	1	0	0	lhcA-P4 {ECO:0000312|EMBL:AAF13731.1}	Chlorophyll a-b binding protein 4, chloroplastic	GO:0009765,GO:0016020	photosynthesis, light harvesting|membrane	ko00196	Photosynthesis - antenna proteins
Niben101Scf00063g12003	0	0	0	0	1		transmembrane protein, putative [Medicago truncatula]
Niben101Scf00069g02013	0	1	0	0	0		Glutathione S-transferase			ko00982,ko00480,ko00980	Drug metabolism - cytochrome P450|Glutathione metabolism|Metabolism of xenobiotics by cytochrome P450
Niben101Scf00078g02007	0	0	0	1	0	GUN4; At3g59400; F25L23_260	GUN4 protein [N [Nostoc sp. PCC 7524]
Niben101Scf00082g03004	0	0	1	1	0	GRXS10; Synonyms=ROXY3; At3g21460; MHC9.13	Glutaredoxin-C1	GO:0009055,GO:0045454,GO:0015035	electron transfer activity|cell redox homeostasis|protein disulfide oxidoreductase activity
Niben101Scf00082g05001	1	0	0	1	0	GRXS3; Synonyms=ROXY11; At4g15700; dl3890w, FCAALL.358	Glutaredoxin-C1	GO:0009055,GO:0045454,GO:0015035	electron transfer activity|cell redox homeostasis|protein disulfide oxidoreductase activity
Niben101Scf00087g05003	1	0	0	1	0	PER45; Synonyms=P45; At4g30170; F9N11.20	Peroxidase 16	GO:0004601,GO:0006979,GO:0055114,GO:0020037	peroxidase activity|response to oxidative stress|oxidation-reduction process|heme binding	ko00940	Phenylpropanoid biosynthesis
Niben101Scf00088g01008	0	0	0	1	0	NFYA7; At1g30500; F26G16.12	Nuclear transcription factor Y subunit A-7	GO:0003677,GO:0006355,GO:0016602,GO:0003700	DNA binding|regulation of transcription, DNA-templated|CCAAT-binding factor complex|DNA binding transcription factor activity
Niben101Scf00089g04004	1	0	0	1	0	DOF5.3; At5g60200; F15L12.9	Dof-type zinc finger DNA-binding family protein	GO:0003677,GO:0006355	DNA binding|regulation of transcription, DNA-templated
Niben101Scf00090g08011	0	0	0	1	1	CYPRO4	Vacuolar import/degradation, Vid27-related protein	GO:0005515	protein binding
Niben101Scf00091g01028	0	0	1	0	0	At1g01500; F22L4.17	Unknown protein
Niben101Scf00094g00006	0	1	1	1	0		BnaA07g02280D [Brassica napus]
Niben101Scf00094g00008	0	0	1	0	0	PME21; Synonyms=ARATH21; At3g05610; F18C1.12	Pectinesterase/pectinesterase inhibitor	GO:0005618,GO:0004857,GO:0030599,GO:0042545	cell wall|enzyme inhibitor activity|pectinesterase activity|cell wall modification	ko00040,ko00500	Pentose and glucuronate interconversions|Starch and sucrose metabolism
Niben101Scf00094g02004	0	0	1	1	0	GATA15; At3g06740; F3E22.12	GATA transcription factor 15	GO:0006355,GO:0043565,GO:0008270,GO:0003700	regulation of transcription, DNA-templated|sequence-specific DNA binding|zinc ion binding|DNA binding transcription factor activity
Niben101Scf00095g08008	0	0	0	1	0	XERICO; At2g04240; T23O15.13	RING finger protein 44	GO:0005515,GO:0008270	protein binding|zinc ion binding
Niben101Scf00103g00018	0	0	1	1	1		Non-specific lipid-transfer protein 1	GO:0008289,GO:0006869	lipid binding|lipid transport
Niben101Scf00104g02013	0	0	1	1	0	FBL17; At3g54650; T5N23.10	F-box/LRR-repeat protein 17	GO:0005515	protein binding
Niben101Scf00104g03001	0	0	1	0	0	Os03g0162200, LOC_Os03g06670; OJ1607A12.10, OsJ_09510 {ECO:0000312|EMBL:EAZ25680.1}	Histone H2A.v	GO:0003677,GO:0046982,GO:0000786,GO:0005634	DNA binding|protein heterodimerization activity|nucleosome|nucleus
Niben101Scf00107g02001	1	0	0	1	0		Calcium-dependent lipid-binding (CaLB domain) family protein	GO:0005515	protein binding
Niben101Scf00107g02002	1	0	0	1	0	CYCD3-2; At5g67260; K3G17.2	Cyclin-D3-2	GO:0005634	nucleus	ko04075	Plant hormone signal transduction
Niben101Scf00108g00004	1	0	1	1	0		Beta-galactosidase	GO:0005975,GO:0004553	carbohydrate metabolic process|hydrolase activity, hydrolyzing O-glycosyl compounds
Niben101Scf00109g02002	0	1	0	0	0		Translocon-associated protein subunit beta [Aegilops tauschii]	GO:0005783,GO:0016021	endoplasmic reticulum|integral component of membrane	ko04141	Protein processing in endoplasmic reticulum
Niben101Scf00109g02027	1	0	0	1	0	NAC083 {ECO:0000303|PubMed:15029955}; Synonyms=VNI2 {ECO:0000303|PubMed:20388856}; At5g13180 {ECO:0000312|Araport:AT5G13180}; T19L5.140 {ECO:0000312|EMBL:CAC05446.1}	NAC domain-containing protein 68	GO:0003677,GO:0006355	DNA binding|regulation of transcription, DNA-templated
Niben101Scf00109g07025	0	0	1	1	0	Y-2; At3g27210; K17E12.3	BnaA03g27240D [Brassica napus]
Niben101Scf00109g08004	1	0	0	1	0	UCC1 {ECO:0000303|PubMed:9761472}; At2g32300 {ECO:0000312|Araport:AT2G32300}; T32F6 {ECO:0000305}	Blue copper protein	GO:0009055	electron transfer activity
Niben101Scf00109g08029	0	0	1	1	1	fignl1	ATP-dependent zinc metalloprotease FtsH	GO:0005524	ATP binding
Niben101Scf00109g09011	1	0	0	0	0	SOX; Synonyms=MCP; At3g01910; F1C9.31, F28J7.38	Sulfite oxidase	GO:0046872,GO:0030151,GO:0009055,GO:0016491,GO:0055114	metal ion binding|molybdenum ion binding|electron transfer activity|oxidoreductase activity|oxidation-reduction process	ko00920	Sulfur metabolism
Niben101Scf00109g10003	0	0	1	1	0		Ribonucleoside-diphosphate reductase small chain	GO:0016491,GO:0009186,GO:0055114	oxidoreductase activity|deoxyribonucleoside diphosphate metabolic process|oxidation-reduction process	ko00230,ko00480,ko00240,ko04115	Purine metabolism|Glutathione metabolism|Pyrimidine metabolism|p53 signaling pathway
Niben101Scf00109g10029	0	0	0	1	0		conserved hypothetical protein [Ricinus communis] gb|EEF50884.1| conserved hypothetical protein [Ricinus communis]
Niben101Scf00110g00006	0	0	1	1	0	PUB44; Synonyms=SAUL1; At1g20780; F2D10.27	U-box domain-containing protein 43 [Morus notabilis] gb|EXB37533.1| U-box domain-containing protein 43 [Morus notabilis]			ko04140	Regulation of autophagy
Niben101Scf00110g03002	0	0	0	1	0	LNK2 {ECO:0000303|PubMed:23818596}; At3g54500 {ECO:0000312|Araport:AT3G54500}; T14E10.70 {ECO:0000312|EMBL:CAB77570.1}	Agglutinin-like protein ALA1, putative isoform 3 [Theobroma cacao] gb|EOY19930.1| Agglutinin-like protein ALA1, putative isoform 3 [Theobroma cacao]
Niben101Scf00113g05006	0	1	1	0	0	kdelr; Synonyms=erd2; DDB_G0272124	ER lumen protein retaining receptor family protein	GO:0016021,GO:0046923,GO:0006621	integral component of membrane|ER retention sequence binding|protein retention in ER lumen
Niben101Scf00116g05010	0	0	1	0	1	MIP1B {ECO:0000303|PubMed:27015278}; Synonyms=BBX31 {ECO:0000303|PubMed:19920209}; At3g21890 {ECO:0000312|Araport:AT3G21890}	B-box zinc finger protein 32	GO:0005622,GO:0008270	intracellular|zinc ion binding
Niben101Scf00119g01002	0	0	1	1	1		Pathogenesis-related thaumatin superfamily protein
Niben101Scf00121g00025	0	0	0	1	0	At4g28100; T13J8.210	GPI-anchored protein, putative [Medicago truncatula] gb|ABE80139.1| hypothetical protein MtrDRAFT_AC139526g8v2 [Medicago truncatula] gb|AET05553.1| transmembrane protein, putative [Medicago truncatula]
Niben101Scf00126g05007	0	0	0	1	0	mph1; SPBC106.01, SPBC1271.16c, SPBC243.01	putative protein kinase 1	GO:0005524,GO:0006468,GO:0016772,GO:0004672	ATP binding|protein phosphorylation|transferase activity, transferring phosphorus-containing groups|protein kinase activity	ko04111,ko04110	Cell cycle - yeast|Cell cycle
Niben101Scf00127g03004	0	0	1	0	0	At3g16010; MSL1.5	Pentatricopeptide repeat-containing protein	GO:0005515	protein binding
Niben101Scf00130g03003	0	0	0	1	0	CYCA2-1; Os12g0502300, LOC_Os12g31810	Cyclin-A1-4	GO:0005634	nucleus	ko04110,ko04152	Cell cycle|AMPK signaling pathway
Niben101Scf00131g00008	0	0	0	0	1	At1g65710 {ECO:0000312|Araport:AT1G65710}; F1E22.8 {ECO:0000312|EMBL:AAF23841.1}	unknown protein
Niben101Scf00131g01009	0	0	1	0	0		BnaC04g36130D [Brassica napus]
Niben101Scf00132g01003	1	0	0	1	0	At5g39865; MYH19.5	Glutaredoxin family protein	GO:0045454,GO:0015035,GO:0009055	cell redox homeostasis|protein disulfide oxidoreductase activity|electron transfer activity
Niben101Scf00132g02004	0	1	1	1	0		DCD (Development and Cell Death) domain protein
Niben101Scf00132g03021	0	0	1	0	1	RHA4A {ECO:0000303|PubMed:9781696}; At4g24015; T32A16.6	RING-H2 zinc finger protein RHA4a
Niben101Scf00135g02006	0	1	0	0	0		SAUR-like auxin-responsive protein family			ko04075	Plant hormone signal transduction
Niben101Scf00135g03007	1	1	1	0	0		SAUR-like auxin-responsive protein family			ko04075	Plant hormone signal transduction
Niben101Scf00135g03010	0	1	1	0	0	ARG7	SAUR-like auxin-responsive protein family			ko04075	Plant hormone signal transduction
Niben101Scf00135g04010	0	1	1	0	0	SAUR50 {ECO:0000303|PubMed:12036261}; At4g34760 {ECO:0000312|Araport:AT4G34760}; T4L20.340 {ECO:0000312|EMBL:CAA18855.1}	SAUR-like auxin-responsive protein family			ko04075	Plant hormone signal transduction
Niben101Scf00135g04013	1	0	0	0	0	SAUR40 {ECO:0000303|PubMed:12036261}; At1g79130 {ECO:0000312|Araport:AT1G79130}; YUP8H12R.25 {ECO:0000312|EMBL:AAC17066.1}	SAUR-like auxin-responsive protein family
Niben101Scf00136g01010	0	0	0	0	1	NAC100; At5g61430; MFB13.6	NAC domain-containing protein 100	GO:0006355,GO:0003677	regulation of transcription, DNA-templated|DNA binding
Niben101Scf00142g01014	0	0	0	0	1	AHL20 {ECO:0000303|PubMed:15604740}; Synonyms=RNH1 {ECO:0000303|PubMed:20738724}; At4g14465 {ECO:0000312|Araport:AT4G14465}; FCAALL.196 {ECO:0000312|EMBL:AL161539}	Predicted AT-hook DNA-binding family protein
Niben101Scf00148g00004	1	0	1	1	0		Plant invertase/pectin methylesterase inhibitor superfamily protein	GO:0004857,GO:0030599	enzyme inhibitor activity|pectinesterase activity
Niben101Scf00148g01023	1	0	1	1	0		Plant invertase/pectin methylesterase inhibitor superfamily protein	GO:0004857,GO:0030599	enzyme inhibitor activity|pectinesterase activity
Niben101Scf00149g12016	0	1	1	0	0	ERDJ3A {ECO:0000303|PubMed:24153418}; Synonyms=DJC27 {ECO:0000305}; Os03g0293000 {ECO:0000312|EMBL:BAS83685.1}, LOC_Os03g18200 {ECO:0000312|EMBL:ABF95409.1}	Chaperone protein DnaJ
Niben101Scf00151g05008	1	0	0	1	0	Ipo5; Synonyms=Kpnb3, Ranbp5	Ran-binding protein [Medicago truncatula] gb|AET04209.1| importin beta-3, putative [Medicago truncatula]	GO:0005515,GO:0005488	protein binding|binding
Niben101Scf00152g03031	0	0	0	1	0	KIN7I {ECO:0000305}; At4g24170 {ECO:0000312|Araport:AT4G24170}; T19F6.1 {ECO:0000312|EMBL:CAB51660.1}, T19F6.3 {ECO:0000312|EMBL:AAB63609.1}	ATP binding microtubule motor family protein	GO:0007018,GO:0003777,GO:0005871,GO:0005524,GO:0008017	microtubule-based movement|microtubule motor activity|kinesin complex|ATP binding|microtubule binding
Niben101Scf00154g01001	0	1	1	1	0		Polyamine aminopropyl transferase	GO:0003824	catalytic activity	ko00330,ko00410,ko00480,ko00270	Arginine and proline metabolism|beta-Alanine metabolism|Glutathione metabolism|Cysteine and methionine metabolism
Niben101Scf00154g05017	0	0	0	1	0	RSZ21A; Synonyms=RSZP21A; Os06g0187900, LOC_Os06g08840; OSJNBb0005A05.14-1, P0470C02.25-1	Serine/arginine-rich splicing factor 9	GO:0003676,GO:0008270,GO:0000166	nucleic acid binding|zinc ion binding|nucleotide binding	ko03040	Spliceosome
Niben101Scf00159g01002	0	0	0	1	1	NAT1; At2g05760; T25M19.4	Nucleobase-ascorbate transporter 1	GO:0006810,GO:0005215,GO:0016020,GO:0055085	transport|transporter activity|membrane|transmembrane transport
Niben101Scf00159g03005	0	0	0	1	0	SUMO2; Synonyms=SUM2; At5g55160; MCO15.11	Small ubiquitin-related modifier 2	GO:0005515	protein binding	ko03013	RNA transport
Niben101Scf00159g05004	0	0	1	1	0	At2g01630; T8O11.20	Glucan endo-1,3-beta-glucosidase 3	GO:0005975,GO:0004553	carbohydrate metabolic process|hydrolase activity, hydrolyzing O-glycosyl compounds
Niben101Scf00159g08017	0	0	1	1	0	ZEU1 {ECO:0000303|PubMed:18036198}; At5g59440 {ECO:0000312|Araport:AT5G59440}	Thymidylate kinase	GO:0005524,GO:0006233,GO:0004798	ATP binding|dTDP biosynthetic process|thymidylate kinase activity	ko00240	Pyrimidine metabolism
Niben101Scf00160g08001	0	0	0	0	1	GLC1	Glucan endo-1,3-beta-D-glucosidase
Niben101Scf00160g10004	1	0	0	1	0	DTX19 {ECO:0000303|PubMed:11739388}; Synonyms=ALF5 {ECO:0000303|PubMed:11449055}; At3g23560 {ECO:0000312|Araport:AT3G23560}; MDB19.4 {ECO:0000312|EMBL:BAB02774.1}	MATE efflux family protein ALF5 [Theobroma cacao] gb|EOY13050.1| MATE efflux family protein ALF5 [Theobroma cacao]
Niben101Scf00160g10022	1	0	0	1	0	DTX19 {ECO:0000303|PubMed:11739388}; Synonyms=ALF5 {ECO:0000303|PubMed:11449055}; At3g23560 {ECO:0000312|Araport:AT3G23560}; MDB19.4 {ECO:0000312|EMBL:BAB02774.1}	MATE efflux family protein	GO:0006855,GO:0055085,GO:0016020,GO:0015297,GO:0015238	drug transmembrane transport|transmembrane transport|membrane|antiporter activity|drug transmembrane transporter activity
Niben101Scf00160g10028	0	1	0	0	0	sec61a; DDB_G0278885	Protein transport protein Sec61 subunit alpha	GO:0016020,GO:0015031	membrane|protein transport	ko04145,ko04141,ko03060	Phagosome|Protein processing in endoplasmic reticulum|Protein export
Niben101Scf00163g04005	0	0	0	0	1	CDC2D	cyclin-dependent kinase B2	GO:0006468,GO:0005524,GO:0016772,GO:0004672	protein phosphorylation|ATP binding|transferase activity, transferring phosphorus-containing groups|protein kinase activity
Niben101Scf00163g08019	0	0	0	1	0	Plut_0106	Pterin-4-alpha-carbinolamine dehydratase	GO:0006729,GO:0008124	tetrahydrobiopterin biosynthetic process|4-alpha-hydroxytetrahydrobiopterin dehydratase activity
Niben101Scf00163g19001	0	0	0	1	1	SOT8; Synonyms=ST4B; At1g13420; T6J4.16	Cytosolic sulfotransferase 8	GO:0008146	sulfotransferase activity
Niben101Scf00165g01004	0	0	1	0	1	NHL1 {ECO:0000303|Ref.1}; At3g11660 {ECO:0000312|Araport:AT3G11660}; T19F11.6 {ECO:0000312|EMBL:AAF02134.1}	NHL1, partial [Arabidopsis thaliana]
Niben101Scf00165g05007	0	0	1	0	0	BLH1; Synonyms=EDA29; At2g35940; F11F19.15	BEL1-like homeodomain protein 1	GO:0006355,GO:0003677	regulation of transcription, DNA-templated|DNA binding
Niben101Scf00167g00014	1	0	0	1	0	At5g40670; MNF13.23	Cystinosin homolog			ko04142	Lysosome
Niben101Scf00167g03010	0	0	0	1	0	LIP2; At5g14180; MUA22.18, MUA22.19	Triacylglycerol lipase 2	GO:0016788,GO:0006629	hydrolase activity, acting on ester bonds|lipid metabolic process	ko04142,ko00100	Lysosome|Steroid biosynthesis
Niben101Scf00170g00005	0	0	0	1	0	WOX3; Synonyms=PRS; At2g28610; T8O18.10	WUSCHEL-related homeobox 3	GO:0003677	DNA binding
Niben101Scf00173g02003	0	0	0	1	0	NIFU4; Synonyms=NFU2, NFU4; At3g20970; MFD22.10	NFU1 iron-sulfur cluster scaffold homolog, mitochondrial
Niben101Scf00173g06003	0	0	0	1	0	UGT91D1 {ECO:0000303|PubMed:15610349}	UDP-Glycosyltransferase superfamily protein	GO:0016758,GO:0008152	transferase activity, transferring hexosyl groups|metabolic process
Niben101Scf00173g09004	0	0	1	1	0	rbcL {ECO:0000255|HAMAP-Rule:MF_01338}	Ribulose bisphosphate carboxylase large chain	GO:0015977,GO:0000287,GO:0016984	carbon fixation|magnesium ion binding|ribulose-bisphosphate carboxylase activity	ko00710,ko01200,ko00630	Carbon fixation in photosynthetic organisms|Carbon metabolism|Glyoxylate and dicarboxylate metabolism
Niben101Scf00173g09006	0	0	1	1	1	atpB {ECO:0000255|HAMAP-Rule:MF_01347}	ATP synthase subunit beta, chloroplastic	GO:0046933,GO:0033178,GO:0005524,GO:0045261,GO:0015986,GO:0015991,GO:0016820,GO:0046961	proton-transporting ATP synthase activity, rotational mechanism|proton-transporting two-sector ATPase complex, catalytic domain|ATP binding|proton-transporting ATP synthase complex, catalytic core F(1)|ATP synthesis coupled proton transport|ATP hydrolysis coupled proton transport|hydrolase activity, acting on acid anhydrides, catalyzing transmembrane movement of substances|proton-transporting ATP…	ko00190,ko00195	Oxidative phosphorylation|Photosynthesis
Niben101Scf00176g01010	0	0	1	1	0		Terpenoid synthase 6	GO:0008152,GO:0010333,GO:0016829,GO:0000287	metabolic process|terpene synthase activity|lyase activity|magnesium ion binding
Niben101Scf00176g02010	0	0	0	1	0		eukaryotic translation initiation factor-related
Niben101Scf00176g02014	0	0	0	0	1		Unknown protein
Niben101Scf00177g06008	0	0	1	0	1		BnaAnng35970D [Brassica napus]
Niben101Scf00180g00007	0	0	1	1	0		conserved hypothetical protein [Ricinus communis] gb|EEF40910.1| conserved hypothetical protein [Ricinus communis]
Niben101Scf00180g01012	0	0	0	1	0		glycine-rich protein
Niben101Scf00180g05001	0	0	1	1	1		BnaC01g29120D [Brassica napus]
Niben101Scf00185g01001	0	0	0	0	1		ASR4 protein [Solanum peruvianum]	GO:0006950	response to stress
Niben101Scf00185g04007	1	0	1	1	1	At4g08300; T12G13	nodulin MtN21 /EamA-like transporter family protein	GO:0016021,GO:0022857,GO:0016020	integral component of membrane|transmembrane transporter activity|membrane
Niben101Scf00187g02016	0	0	0	1	0	rlmN {ECO:0000255|HAMAP-Rule:MF_01849}; Nmar_1385	Dual-specificity RNA methyltransferase RlmN	GO:0005737,GO:0008173,GO:0006364	cytoplasm|RNA methyltransferase activity|rRNA processing
Niben101Scf00189g06007	1	0	0	1	0	ATL54; At1g72220; T9N14.22	RING finger protein 44	GO:0005515,GO:0008270	protein binding|zinc ion binding
Niben101Scf00199g05004	0	0	1	0	1	SCR	Protein SCARECROW
Niben101Scf00202g02008	1	0	0	0	0	AGPS1	Glucose-1-phosphate adenylyltransferase family protein	GO:0016779,GO:0008878,GO:0005978,GO:0009058	nucleotidyltransferase activity|glucose-1-phosphate adenylyltransferase activity|glycogen biosynthetic process|biosynthetic process	ko00520,ko00500	Amino sugar and nucleotide sugar metabolism|Starch and sucrose metabolism
Niben101Scf00202g04006	0	0	0	0	1		BnaC08g22320D [Brassica napus]
Niben101Scf00202g07004	1	0	0	0	0	BZIP44 {ECO:0000303|PubMed:11906833}; At1g75390 {ECO:0000312|Araport:AT1G75390}; F1B16.8 {ECO:0000312|EMBL:AAG13064.1}	TGACG-sequence-specific DNA-binding protein TGA-1B	GO:0006355,GO:0003700,GO:0043565	regulation of transcription, DNA-templated|DNA binding transcription factor activity|sequence-specific DNA binding
Niben101Scf00203g00011	0	0	0	0	1		Plant protein of unknown function (DUF936)
Niben101Scf00204g00004	0	1	0	0	0	sec24; ATEG_03317	Protein transport protein SEC24-2	GO:0030127,GO:0006888,GO:0008270,GO:0006886	COPII vesicle coat|ER to Golgi vesicle-mediated transport|zinc ion binding|intracellular protein transport
Niben101Scf00207g04006	0	0	0	1	0	SYP132; At5g08080; T22D6.20	Syntaxin-132			ko04130	SNARE interactions in vesicular transport
Niben101Scf00212g01017	0	1	1	0	0	RPL7B; At2g01250; F10A8.13	60S ribosomal protein L7-2
Niben101Scf00213g01002	0	0	0	1	0	LECRK2 {ECO:0000303|PubMed:25485617}; H0512B01.10 {ECO:0000312|EMBL:CAH67715.1}, OsI_14842 {ECO:0000312|EMBL:EAY93043.1}	receptor-like protein kinase 1	GO:0016772,GO:0004674,GO:0005515,GO:0005524,GO:0006468,GO:0004672,GO:0048544	transferase activity, transferring phosphorus-containing groups|protein serine/threonine kinase activity|protein binding|ATP binding|protein phosphorylation|protein kinase activity|recognition of pollen
Niben101Scf00214g03009	0	0	1	1	1		unknown protein
Niben101Scf00214g07004	1	0	0	1	0		Wound-responsive family protein
Niben101Scf00218g01008	0	0	1	1	0	PUP10; At4g18210; T9A21.60	purine permease 10	GO:0016021,GO:0005215	integral component of membrane|transporter activity
Niben101Scf00219g03003	0	0	0	0	1	MIZ1; At2g41660; T32G6.18	Protein of unknown function, DUF617
Niben101Scf00219g07015	0	1	1	1	0	OEP24B; At5g42960; MBD2.16	Outer envelope pore protein 24, chloroplastic
Niben101Scf00220g05017	1	0	0	0	0		BnaA08g01490D [Brassica napus]
Niben101Scf00224g00005	0	0	0	1	0	NAP1;3; Synonyms=NAP1_L3	Nucleosome assembly protein 1
Niben101Scf00225g03002	0	1	1	0	0	TTG1; At5g24520; K18P6_4, T31K7.8	Transducin/WD40 repeat-like superfamily protein	GO:0005515	protein binding
Niben101Scf00225g04006	0	0	0	0	1	NHL1 {ECO:0000303|Ref.1}; At3g11660 {ECO:0000312|Araport:AT3G11660}; T19F11.6 {ECO:0000312|EMBL:AAF02134.1}	NHL1, partial [Arabidopsis thaliana]
Niben101Scf00225g06014	0	0	0	1	0		Avr9/Cf-9 rapidly elicited protein 65 [Solanum tuberosum]
Niben101Scf00225g07011	0	0	1	0	0	YSL2; At5g24380; K16H17.9	YELLOW STRIPE like 2	GO:0055085	transmembrane transport
Niben101Scf00225g07019	1	0	0	0	0		product [Oryza sativa Japonica Group]
Niben101Scf00226g00006	0	0	0	1	0	RAD	Transcription factor RADIALIS	GO:0003677,GO:0003682	DNA binding|chromatin binding
Niben101Scf00228g08002	0	0	0	1	0		Protein of unknown function (DUF506)
Niben101Scf00231g02001	0	0	1	0	1	At1g67820; F12A21.5	Protein phosphatase 2C family protein	GO:0003824,GO:0006470,GO:0004722	catalytic activity|protein dephosphorylation|protein serine/threonine phosphatase activity
Niben101Scf00231g03009	0	0	0	1	0		BnaAnng21740D [Brassica napus]
Niben101Scf00234g02026	0	0	1	0	1	GLCAT14A {ECO:0000303|PubMed:24128328}; At5g39990 {ECO:0000312|Araport:AT5G39990}; MYH19.19 {ECO:0000312|EMBL:BAB10223.1}	Core-2/I-branching beta-1,6-N-acetylglucosaminyltransferase family protein	GO:0016020,GO:0008375	membrane|acetylglucosaminyltransferase activity	ko00534,ko00532	Glycosaminoglycan biosynthesis - heparan sulfate / heparin|Glycosaminoglycan biosynthesis - chondroitin sulfate / dermatan sulfate
Niben101Scf00238g09004	0	0	1	0	0	CYCD6-1; At4g03270; F4C21.20	Cyclin D6	GO:0005634	nucleus
Niben101Scf00239g04001	0	0	0	1	0		[Arabidopsis thaliana]	GO:0005515	protein binding
Niben101Scf00239g07005	1	0	0	1	0	AOX1	Alternative oxidase 3, mitochondrial	GO:0009916,GO:0055114	alternative oxidase activity|oxidation-reduction process
Niben101Scf00245g03004	0	0	0	1	0	LHCA4 {ECO:0000303|PubMed:10366881}; Synonyms=CAB4; At3g47470; F1P2.20	Chlorophyll a-b binding protein 4, chloroplastic	GO:0016020,GO:0009765	membrane|photosynthesis, light harvesting	ko00196	Photosynthesis - antenna proteins
Niben101Scf00247g00013	0	0	0	1	0		Unknown protein
Niben101Scf00247g03007	0	1	0	0	0	At1g08880; F7G19.24	Histone H2A.1	GO:0005634,GO:0000786,GO:0046982,GO:0003677	nucleus|nucleosome|protein heterodimerization activity|DNA binding
Niben101Scf00247g04007	1	0	0	1	0	EMB3004; At3g06350; F24P17.18	Shikimate dehydrogenase	GO:0055114,GO:0003855,GO:0004764,GO:0003824	oxidation-reduction process|3-dehydroquinate dehydratase activity|shikimate 3-dehydrogenase (NADP+) activity|catalytic activity	ko01230,ko00400	Biosynthesis of amino acids|Phenylalanine, tyrosine and tryptophan biosynthesis
Niben101Scf00248g02022	1	0	0	0	0	At3g23020; MXC7.5	Pentatricopeptide repeat-containing protein	GO:0005515	protein binding
Niben101Scf00248g02026	1	0	0	0	0	CIPK7; Synonyms=PKS7, SnRK3.10, SR2, SRPK1; At3g23000; MXC7.3	CBL-interacting protein kinase 19	GO:0004672,GO:0006468,GO:0005524,GO:0016772,GO:0004674,GO:0007165	protein kinase activity|protein phosphorylation|ATP binding|transferase activity, transferring phosphorus-containing groups|protein serine/threonine kinase activity|signal transduction
Niben101Scf00259g01002	0	0	0	1	0	At5g04160; F21E1.80	Nucleotide-sugar transporter family protein
Niben101Scf00261g00007	0	0	0	0	1		Protein of unknown function (DUF1677)
Niben101Scf00262g05006	0	1	1	1	0	CYP73A4	cinnamate-4-hydroxylase	GO:0055114,GO:0020037,GO:0016705,GO:0005506	oxidation-reduction process|heme binding|oxidoreductase activity, acting on paired donors, with incorporation or reduction of molecular oxygen|iron ion binding	ko00130,ko01220,ko00945,ko00940,ko00360,ko00941	Ubiquinone and other terpenoid-quinone biosynthesis|Degradation of aromatic compounds|Stilbenoid, diarylheptanoid and gingerol biosynthesis|Phenylpropanoid biosynthesis|Phenylalanine metabolism|Flavonoid biosynthesis
Niben101Scf00264g03009	1	0	1	1	0		PLATZ transcription factor family protein
Niben101Scf00264g03014	0	0	0	1	0	GALS1 {ECO:0000303|PubMed:23243126}; At2g33570 {ECO:0000312|Araport:AT2G33570}	Domain of unknown function (DUF23)
Niben101Scf00264g03023	0	0	0	1	0		Chlorophyll a-b binding protein, chloroplastic	GO:0016020,GO:0009765	membrane|photosynthesis, light harvesting	ko00196	Photosynthesis - antenna proteins
Niben101Scf00270g14008	0	0	0	1	0		Aldo-keto reductase
Niben101Scf00272g04001	1	0	0	1	0	MYB39; Synonyms=FCA0; At4g17785; dl4925c	MYB transcription factor MIXTA-like 8 protein, partial [Erythranthe guttata]	GO:0003682,GO:0003677	chromatin binding|DNA binding
Niben101Scf00272g07005	0	0	0	1	0	CYP704B1; At1g69500; F10D13.15	Cytochrome P450 superfamily protein	GO:0055114,GO:0020037,GO:0016705,GO:0005506	oxidation-reduction process|heme binding|oxidoreductase activity, acting on paired donors, with incorporation or reduction of molecular oxygen|iron ion binding
Niben101Scf00272g11024	0	0	0	0	1	ATHB-13; At1g69780; T6C23.2	Homeobox-leucine zipper protein family	GO:0003677,GO:0006355,GO:0043565,GO:0005634,GO:0003700	DNA binding|regulation of transcription, DNA-templated|sequence-specific DNA binding|nucleus|DNA binding transcription factor activity
Niben101Scf00273g01001	0	0	1	0	1	CSLD3; Os08g0345500, LOC_Os08g25710; OsJ_025895, P0410E11.117	Cellulose synthase-like protein D3	GO:0016020,GO:0030244,GO:0016760	membrane|cellulose biosynthetic process|cellulose synthase (UDP-forming) activity	ko00520,ko00500	Amino sugar and nucleotide sugar metabolism|Starch and sucrose metabolism
Niben101Scf00273g07004	0	0	0	1	0		BnaA07g19360D [Brassica napus]	GO:0005515	protein binding
Niben101Scf00276g02002	0	0	0	1	0	COPT1; At5g59030; K18B18.10, K18B18.2	Copper transporter 1	GO:0005375,GO:0016021,GO:0035434	copper ion transmembrane transporter activity|integral component of membrane|copper ion transmembrane transport
Niben101Scf00276g04016	0	0	0	0	1	KIN4C {ECO:0000305}; At5g60930 {ECO:0000312|Araport:AT5G60930}; MSL3.5 {ECO:0000312|EMBL:BAB10642.1}	ATP binding microtubule motor family protein	GO:0005524,GO:0005871,GO:0008017,GO:0007018,GO:0003777	ATP binding|kinesin complex|microtubule binding|microtubule-based movement|microtubule motor activity
Niben101Scf00276g07001	1	0	0	1	0		Pyruvate kinase	GO:0006096,GO:0030955,GO:0003824,GO:0000287,GO:0004743	glycolytic process|potassium ion binding|catalytic activity|magnesium ion binding|pyruvate kinase activity	ko01200,ko00620,ko00230,ko01230,ko00010	Carbon metabolism|Pyruvate metabolism|Purine metabolism|Biosynthesis of amino acids|Glycolysis / Gluconeogenesis
Niben101Scf00278g02001	0	1	1	1	0	Os07g0301200, LOC_Os07g20580; B1114D08.16-1	ATP-dependent RNA helicase DED1	GO:0003676,GO:0005524	nucleic acid binding|ATP binding
Niben101Scf00278g03019	0	0	0	1	0		protein dimerizations
Niben101Scf00280g02018	1	0	0	0	0	Ddb2	WD repeat-containing protein 38	GO:0005515	protein binding
Niben101Scf00282g02002	0	0	0	1	0	CPK17 {ECO:0000303|PubMed:15695435}; Os07g0161600 {ECO:0000312|EMBL:BAF20857.1}, LOC_Os07g06740 {ECO:0000305}; OJ1714_H10.135 {ECO:0000312|EMBL:BAC79646.1}	Calcium-dependent protein kinase 16	GO:0006468,GO:0005524,GO:0004674,GO:0016772,GO:0004672	protein phosphorylation|ATP binding|protein serine/threonine kinase activity|transferase activity, transferring phosphorus-containing groups|protein kinase activity
Niben101Scf00282g02013	1	0	0	1	0	ABCB28; Synonyms=NAP8; At4g25450; M7J2.180	unknown protein
Niben101Scf00283g04009	0	0	0	1	0	At4g15545; dl3810w, FCAALL.328	expressed protein [Oryza sativa Japonica Group]	GO:0016021,GO:0022857	integral component of membrane|transmembrane transporter activity
Niben101Scf00286g01022	0	0	0	0	1	Os10g0415600 {ECO:0000312|EMBL:BAF26516.1}, LOC_Os10g28020 {ECO:0000312|EMBL:ABB47613.1}; OsJ_31520 {ECO:0000312|EMBL:EEE50961.1}	acylamino-acid-releasing enzyme, putative [Ricinus communis] gb|EEF45194.1| acylamino-acid-releasing enzyme, putative [Ricinus communis]
Niben101Scf00286g03005	1	0	0	0	0	RPS15; Synonyms=SB23	30S ribosomal protein S19	GO:0015935,GO:0005840,GO:0006412,GO:0003723,GO:0003735	small ribosomal subunit|ribosome|translation|RNA binding|structural constituent of ribosome	ko03010	Ribosome
Niben101Scf00286g04003	0	0	1	0	0		P-loop containing nucle [Arabidopsis thaliana]
Niben101Scf00288g18013	0	1	1	1	0	At3g08860; T16O11.21	Acetylornithine aminotransferase	GO:0003824,GO:0030170,GO:0008483	catalytic activity|pyridoxal phosphate binding|transaminase activity	ko00260,ko00250,ko00280,ko00270	Glycine, serine and threonine metabolism|Alanine, aspartate and glutamate metabolism|Valine, leucine and isoleucine degradation|Cysteine and methionine metabolism
Niben101Scf00294g01014	1	0	1	0	0		Proteinase inhibitor I-B	GO:0009611,GO:0004867	response to wounding|serine-type endopeptidase inhibitor activity
Niben101Scf00296g01016	0	0	1	1	1	PANS1 {ECO:0000303|Ref.5}; Synonyms=CMR1 {ECO:0000303|PubMed:24134393}; At3g14190 {ECO:0000312|Araport:AT3G14190, ECO:0000312|EMBL:AEE75484.1}	BnaC03g38350D [Brassica napus]
Niben101Scf00298g01006	0	1	1	1	0	TIFY10A; Synonyms=JAZ1; At1g19180; T29M8.5	jasmonate-zim-domain protein 1			ko04075	Plant hormone signal transduction
Niben101Scf00304g02002	0	0	0	0	1	At2g27500; F10A12.18	Glucan endo-1,3-beta-glucosidase 14	GO:0004553,GO:0005975	hydrolase activity, hydrolyzing O-glycosyl compounds|carbohydrate metabolic process
Niben101Scf00306g00003	0	0	1	0	0	At4g18260; T9A21.110	Cytochrome b561 domain-containing protein	GO:0016021	integral component of membrane
Niben101Scf00306g01009	0	0	0	1	0		TPA: hypothetical protein ZEAMMB73_738830 [Zea mays]
Niben101Scf00307g01015	0	0	0	1	0	LRK10L-1.1 {ECO:0000303|PubMed:12805585}; Synonyms=LRK10L4 {ECO:0000303|PubMed:25510357}; At1g25390 {ECO:0000312|Araport:AT1G25390}; F2J7.14 {ECO:0000312|EMBL:AAG50813.1}	Receptor-like protein kinase	GO:0004672,GO:0005524,GO:0006468,GO:0004674,GO:0016772	protein kinase activity|ATP binding|protein phosphorylation|protein serine/threonine kinase activity|transferase activity, transferring phosphorus-containing groups
Niben101Scf00307g01019	0	0	1	1	0	LRK10L-1.1 {ECO:0000303|PubMed:12805585}; Synonyms=LRK10L4 {ECO:0000303|PubMed:25510357}; At1g25390 {ECO:0000312|Araport:AT1G25390}; F2J7.14 {ECO:0000312|EMBL:AAG50813.1}	Receptor-like protein kinase 5	GO:0004672,GO:0016772,GO:0004674,GO:0006468,GO:0005524	protein kinase activity|transferase activity, transferring phosphorus-containing groups|protein serine/threonine kinase activity|protein phosphorylation|ATP binding
Niben101Scf00312g01001	0	1	0	0	0	ICMEL1; At1g26120; F14G11.9, F28B23.20	Carboxylesterase			ko00900	Terpenoid backbone biosynthesis
Niben101Scf00312g01008	0	0	0	0	1	ABCG21; Synonyms=WBC21; At3g25620; T5M7.6	ABC transporter ATP-binding protein/permease wht-3	GO:0016887,GO:0005524	ATPase activity|ATP binding
Niben101Scf00312g03005	1	0	1	0	1	PPC4; At1g68750; F14K14.14, F24J5.1	phosphoenolpyruvate carboxylase 4	GO:0008964,GO:0015977,GO:0003824,GO:0006099	phosphoenolpyruvate carboxylase activity|carbon fixation|catalytic activity|tricarboxylic acid cycle	ko00710,ko00720,ko00680,ko00620,ko01200	Carbon fixation in photosynthetic organisms|Carbon fixation pathways in prokaryotes|Methane metabolism|Pyruvate metabolism|Carbon metabolism
Niben101Scf00313g01001	0	0	1	0	0	ACO	1-aminocyclopropane-1-carboxylate oxidase 3	GO:0016491,GO:0016706,GO:0055114	oxidoreductase activity|oxidoreductase activity, acting on paired donors, with incorporation or reduction of molecular oxygen, 2-oxoglutarate as one donor, and incorporation of one atom each of oxygen into both donors|oxidation-reduction process	ko00270	Cysteine and methionine metabolism
Niben101Scf00314g02022	0	0	1	1	1	KIN12B {ECO:0000305}; Synonyms=PAKRP1L {ECO:0000312|EMBL:AAN16470.1}; At3g23670 {ECO:0000312|Araport:AT3G23670}; MDB19.16 {ECO:0000312|EMBL:BAB02786.1}	Unknown protein
Niben101Scf00317g00006	0	0	0	1	1	At4g14490; dl3285c	FHA domain-containing protein	GO:0005515	protein binding
Niben101Scf00317g00011	1	0	0	1	0	yteT; BSU30100	Oxidoreductase family protein	GO:0055114,GO:0008152,GO:0016491	oxidation-reduction process|metabolic process|oxidoreductase activity
Niben101Scf00317g06030	0	0	1	0	1	PME68; Synonyms=ARATH68; At5g47500; MNJ7.9	Pectinesterase 31	GO:0042545,GO:0030599,GO:0005618	cell wall modification|pectinesterase activity|cell wall
Niben101Scf00317g06031	0	0	1	0	1	PME68; Synonyms=ARATH68; At5g47500; MNJ7.9	Pectinesterase 31
Niben101Scf00317g07014	0	0	0	1	0	PGSIP8; At2g35710; T20F21.27	transferase, transferring glycosyl groups precursor [Zea mays] gb|ACG29772.1| transferase, transferring glycosyl groups [Zea mays]	GO:0016757	transferase activity, transferring glycosyl groups
Niben101Scf00318g00012	0	0	1	0	0	ELF4; Synonyms=ARR08, ARR16, ARR19, ARR44, ARR80; At2g40080; T28M21.24	Protein ELF4-LIKE 1
Niben101Scf00318g09010	0	0	1	1	0	At5g05600 {ECO:0000312|Araport:AT5G05600}; MOP10.14 {ECO:0000312|EMBL:BAB11549.1}	1-aminocyclopropane-1-carboxylate oxidase homolog 1	GO:0005506,GO:0016491,GO:0055114,GO:0016706	iron ion binding|oxidoreductase activity|oxidation-reduction process|oxidoreductase activity, acting on paired donors, with incorporation or reduction of molecular oxygen, 2-oxoglutarate as one donor, and incorporation of one atom each of oxygen into both donors
Niben101Scf00321g04012	0	0	0	1	0		Fasciclin-like arabinogalactan protein [Medicago truncatula]
Niben101Scf00324g00004	0	0	0	1	0	ndhS {ECO:0000303|PubMed:21785130}; Synonyms=CRR31 {ECO:0000303|PubMed:21505067}; At4g23890 {ECO:0000312|Araport:AT4G23890}; T32A16.60 {ECO:0000312|EMBL:CAB43889.1}	MULTISPECIES: hypothetical protein [Prochlorococcus]
Niben101Scf00324g01010	0	1	1	1	0	ndhS {ECO:0000303|PubMed:21785130}; Synonyms=CRR31 {ECO:0000303|PubMed:21505067}; At4g23890 {ECO:0000312|Araport:AT4G23890}; T32A16.60 {ECO:0000312|EMBL:CAB43889.1}	MULTISPECIES: hypothetical protein [Prochlorococcus]
Niben101Scf00324g02027	0	0	0	1	0	At5g08460; F8L15.13, MAH20.2	GDSL esterase/lipase
Niben101Scf00324g02036	1	0	0	1	0		Late embryogenesis abundant (LEA) hydroxyproline-rich glycoprotein family
Niben101Scf00326g00004	0	0	0	1	1	MAP70.5; At4g17220; dl4645c, FCAALL.385	Microtubule-associated protein 70-5	GO:0007010,GO:0008017	cytoskeleton organization|microtubule binding
Niben101Scf00326g01008	1	1	0	1	1	CYP71D55	cytochrome P450, family 93, subfamily D, polypeptide 1	GO:0020037,GO:0055114,GO:0005506,GO:0016705	heme binding|oxidation-reduction process|iron ion binding|oxidoreductase activity, acting on paired donors, with incorporation or reduction of molecular oxygen
Niben101Scf00327g00011	1	0	0	1	1	APR1; Synonyms=PRH19; At4g04610; F4H6.13	Phosphoadenosine phosphosulfate reductase	GO:0003824,GO:0008152	catalytic activity|metabolic process	ko00920	Sulfur metabolism
Niben101Scf00327g01037	0	1	1	1	0	LRK10 {ECO:0000312|EMBL:AAC49629.1}	Receptor-like protein kinase	GO:0004672,GO:0004674,GO:0016772,GO:0005524,GO:0006468	protein kinase activity|protein serine/threonine kinase activity|transferase activity, transferring phosphorus-containing groups|ATP binding|protein phosphorylation
Niben101Scf00328g00001	0	0	1	0	1		Sigma non-opioid intracellular receptor 1	GO:0006869	lipid transport
Niben101Scf00328g02008	0	0	0	1	0		BnaA10g03580D [Brassica napus]
Niben101Scf00332g02011	0	0	1	0	0	RECQL1; Synonyms=RECQ1, RQL1; At3g05740; F10A16.2	ATP-dependent DNA helicase Q-like 1			ko03460,ko03440	Fanconi anemia pathway|Homologous recombination
Niben101Scf00332g06011	0	1	0	0	0	CAL1	Calreticulin	GO:0005515,GO:0005783,GO:0051082,GO:0005509,GO:0006457	protein binding|endoplasmic reticulum|unfolded protein binding|calcium ion binding|protein folding	ko04141,ko04145	Protein processing in endoplasmic reticulum|Phagosome
Niben101Scf00332g08008	0	0	0	1	0	BZIP53 {ECO:0000303|PubMed:11906833}; At3g62420 {ECO:0000312|EMBL:AEE80350.1}; T12C14.120 {ECO:0000312|EMBL:CAB82956.1}	TGACG-sequence-specific DNA-binding protein TGA-1B	GO:0003700,GO:0043565,GO:0006355	DNA binding transcription factor activity|sequence-specific DNA binding|regulation of transcription, DNA-templated
Niben101Scf00332g09009	0	0	0	0	1	CHLN; Synonyms=CLN	Nicotianamine synthase	GO:0030418,GO:0030410	nicotianamine biosynthetic process|nicotianamine synthase activity
Niben101Scf00338g03002	1	0	0	1	0	At4g24930; F13M23.70	Thylakoid lumenal 17.9 kDa protein, chloroplastic
Niben101Scf00338g04003	0	0	1	0	0		Protein of unknown function (DUF 3339)
Niben101Scf00338g10011	0	0	1	1	1	NHL13 {ECO:0000303|PubMed:26206852}; At2g27080 {ECO:0000312|Araport:AT2G27080}	unknown protein
Niben101Scf00339g14004	0	0	0	1	0	VATG; Synonyms=VMA10	V-type proton ATPase subunit G	GO:0015992,GO:0016471,GO:0016820	proton transport|vacuolar proton-transporting V-type ATPase complex|hydrolase activity, acting on acid anhydrides, catalyzing transmembrane movement of substances	ko04145,ko00190,ko04150	Phagosome|Oxidative phosphorylation|mTOR signaling pathway
Niben101Scf00341g03003	0	0	0	0	1		Unknown protein
Niben101Scf00347g00011	0	0	0	1	0	SPL5; At3g15270; K7L4.7	Squamosa promoter-binding-like protein 5	GO:0005634,GO:0003677	nucleus|DNA binding
Niben101Scf00347g00015	0	0	1	1	1	TPX2; At1g03780; F11M21.29	targeting protein for XKLP2	GO:0005874,GO:0005819	microtubule|spindle
Niben101Scf00347g00016	1	0	0	0	0		Unknown protein
Niben101Scf00348g10005	0	0	1	0	0	At3g50280; F11C1.120	HXXXD-type acyl-transferase family protein	GO:0016747	transferase activity, transferring acyl groups other than amino-acyl groups
Niben101Scf00348g10006	1	0	0	0	0	DCR; Synonyms=PEL3; At5g23940; MRO11.2	HXXXD-type acyl-transferase family protein	GO:0016747	transferase activity, transferring acyl groups other than amino-acyl groups
Niben101Scf00349g01013	1	0	0	0	0	COX5B-1; At3g15640; MSJ11.4	Cytochrome c oxidase subunit 5b-1, mitochondrial	GO:0005740,GO:0004129	mitochondrial envelope|cytochrome-c oxidase activity
Niben101Scf00350g03005	1	0	0	1	0		DNA polymerase epsilon catalytic subunit A, putative [Theobroma cacao] gb|EOY14796.1| DNA polymerase epsilon catalytic subunit A, putative [Theobroma cacao]
Niben101Scf00355g01008	0	1	1	1	0	UBC32; At3g17000; K14A17.7	ubiquitin-conjugating enzyme 32			ko04120,ko04141	Ubiquitin mediated proteolysis|Protein processing in endoplasmic reticulum
Niben101Scf00355g04002	0	0	1	1	0	UGT75L6; Synonyms=UGT1	UDP-Glycosyltransferase superfamily protein	GO:0008152,GO:0016758	metabolic process|transferase activity, transferring hexosyl groups
Niben101Scf00366g01013	0	0	1	1	0	At1g67320; F1N21_14	DNA primase, large subunit family			ko00230,ko00240,ko03030	Purine metabolism|Pyrimidine metabolism|DNA replication
Niben101Scf00367g02011	0	1	0	0	0	GLTP1 {ECO:0000303|PubMed:16309699}; At2g33470 {ECO:0000312|Araport:AT2G33470}; F4P9.24 {ECO:0000312|EMBL:AAB80664.1}	glycolipid transfer protein 1	GO:0046836,GO:0051861,GO:0017089,GO:0005737	glycolipid transport|glycolipid binding|glycolipid transporter activity|cytoplasm
Niben101Scf00367g02012	0	0	0	0	1	KIN10A {ECO:0000305}; Synonyms=PAKRP2 {ECO:0000312|EMBL:AAL32294.1}; At4g14330 {ECO:0000312|Araport:AT4G14330}; dl3205w {ECO:0000312|EMBL:CAB10212.1}, FCAALL.179 {ECO:0000312|EMBL:CAB78475.1}	Kinesin-related protein 13	GO:0008017,GO:0005524,GO:0005871,GO:0003777,GO:0007018	microtubule binding|ATP binding|kinesin complex|microtubule motor activity|microtubule-based movement
Niben101Scf00367g03017	0	0	1	1	1	At4g14310 {ECO:0000312|Araport:AT4G14310}; dl3195c {ECO:0000312|EMBL:CAB10210.1}	Transducin/WD40 repeat-like superfamily protein	GO:0005515	protein binding
Niben101Scf00369g02005	0	0	0	1	0	SRC2 {ECO:0000303|Ref.1}; Glyma15g16360 {ECO:0000305}	Calcium-dependent lipid-binding (CaLB domain) family protein	GO:0005515	protein binding
Niben101Scf00369g07016	1	1	1	0	0	MED37F; Synonyms=BIP, BIP2, HSP70-11, MED37_6; At5g42020; MJC20.12	Heat shock 70 kDa protein 1-like			ko04141,ko03060	Protein processing in endoplasmic reticulum|Protein export
Niben101Scf00369g08005	0	0	1	0	0	SRP	Rubber elongation factor protein
Niben101Scf00369g09013	1	0	0	0	0	TAZ	Tafazzin	GO:0008152,GO:0016746,GO:0006644	metabolic process|transferase activity, transferring acyl groups|phospholipid metabolic process	ko00564	Glycerophospholipid metabolism
Niben101Scf00369g13007	0	0	0	1	0	At1g56220 {ECO:0000312|Araport:AT1G56220}; F14G9.17 {ECO:0000312|EMBL:AAG50916.1}	Dormancy/auxin associated family protein
Niben101Scf00369g15012	0	1	1	0	0	SWEET17 {ECO:0000303|PubMed:21107422}; At4g15920 {ECO:0000312|EMBL:AEE83666.1}; dl4000c {ECO:0000312|EMBL:CAB10371.1}, FCAALL.237 {ECO:0000312|EMBL:CAB78634.1}	Bidirectional sugar transporter N3
Niben101Scf00369g19018	1	0	0	0	0	FBL3; At5g01720; F7A7.240	F-box/LRR-repeat protein 3
Niben101Scf00369g21004	1	0	0	1	0	PP2B15; At1g09155; T12M4.17	F-box protein PP2-B1	GO:0005515	protein binding
Niben101Scf00369g21009	0	0	1	1	0		Deoxyuridine 5'-triphosphate nucleotidohydrolase	GO:0046080,GO:0016787	dUTP metabolic process|hydrolase activity	ko00240	Pyrimidine metabolism
Niben101Scf00372g05013	0	0	1	1	1		stress-induced protein 8 [Capsicum annuum]
Niben101Scf00376g01004	0	1	0	0	0	BHLH137; Synonyms=EN89; At5g50915; K3K7	Transcription factor EB	GO:0046983	protein dimerization activity
Niben101Scf00377g02007	0	0	1	1	0	TIPIN; RCJMB04_3n6	nucleic acid binding protein, putative [Ricinus communis] gb|EEF43736.1| nucleic acid binding protein, putative [Ricinus communis]	GO:0048478,GO:0005634,GO:0006974,GO:0003676,GO:0008270,GO:0007049	replication fork protection|nucleus|cellular response to DNA damage stimulus|nucleic acid binding|zinc ion binding|cell cycle
Niben101Scf00380g01005	1	0	0	0	0	AAE7; Synonyms=ACN1, AMPBP7; At3g16910; K14A17.23	acyl-CoA synthetase 5	GO:0003824,GO:0008152	catalytic activity|metabolic process
Niben101Scf00381g04010	1	0	0	0	0	MSSP2; At4g35300; F23E12.140	Solute carrier family 2, facilitated glucose transporter member 8	GO:0016021,GO:0022857,GO:0055085,GO:0005215,GO:0016020	integral component of membrane|transmembrane transporter activity|transmembrane transport|transporter activity|membrane
Niben101Scf00381g06004	1	0	0	1	0	PILS7 {ECO:0000303|PubMed:22504182}; At5g65980 {ECO:0000312|Araport:AT5G65980}; K2A18.4 {ECO:0000312|EMBL:BAB10403.1}	Auxin efflux carrier family protein	GO:0055085,GO:0016021	transmembrane transport|integral component of membrane
Niben101Scf00381g07025	0	1	1	0	0	GLR3.6; At3g51480; F26O13.120	Glutamate receptor 3.6
Niben101Scf00383g04013	0	0	0	0	1		Unknown protein	GO:0009415,GO:0006950	response to water|response to stress
Niben101Scf00383g04025	0	0	1	1	1		Water stress-inducible protein Rab21	GO:0009415,GO:0006950	response to water|response to stress
Niben101Scf00390g02001	0	0	1	1	0	POX2; Synonyms=PRODH2; At5g38710; MKD10.10	Proline dehydrogenase 2, mitochondrial	GO:0004657,GO:0006562	proline dehydrogenase activity|proline catabolic process	ko00330	Arginine and proline metabolism
Niben101Scf00395g02018	0	0	0	0	1	IMK2; At3g51740; T18N14.120	Receptor-like protein kinase	GO:0005524,GO:0006468,GO:0005515,GO:0016772,GO:0004672	ATP binding|protein phosphorylation|protein binding|transferase activity, transferring phosphorus-containing groups|protein kinase activity
Niben101Scf00397g01009	1	0	0	0	0	GATA4; At3g60530; T8B10.190	GATA transcription factor 4	GO:0008270,GO:0045893,GO:0043565,GO:0005634,GO:0003700,GO:0006355,GO:0003677	zinc ion binding|positive regulation of transcription, DNA-templated|sequence-specific DNA binding|nucleus|DNA binding transcription factor activity|regulation of transcription, DNA-templated|DNA binding
Niben101Scf00402g01006	0	0	0	0	1	At4g34480; T4L20.60	Glucan endo-1,3-beta-glucosidase 7
Niben101Scf00402g01007	0	0	0	1	1	HASPIN {ECO:0000305}; At1g09450 {ECO:0000312|Araport:AT1G09450}; F14J9.11 {ECO:0000312|EMBL:AAC33205.1}	Serine/threonine-protein kinase haspin	GO:0016772	transferase activity, transferring phosphorus-containing groups
Niben101Scf00402g04001	1	1	0	1	1	PDR3	ABC transporter ATP-binding protein/permease PDR18	GO:0016887,GO:0005524,GO:0016020	ATPase activity|ATP binding|membrane
Niben101Scf00404g01016	0	0	1	1	1		lysine ketoglutarate reductase trans-splicing-like protein [Medicago truncatula]
Niben101Scf00409g04002	0	0	0	1	0	CIP8; At5g64920; MXK3.15	RING finger protein 44	GO:0008270,GO:0005515	zinc ion binding|protein binding
Niben101Scf00410g00006	0	0	0	1	0	PI4KG4; Synonyms=PI4KGAMMA4, UBDKGAMMA4; At2g46500; F11C10.19, F13A10.3	Phosphatidylinositol 3- and 4-kinase ,Ubiquitin family protein	GO:0005515,GO:0016772,GO:0016773	protein binding|transferase activity, transferring phosphorus-containing groups|phosphotransferase activity, alcohol group as acceptor
Niben101Scf00410g02010	1	0	0	0	0		Spc97 / Spc98 family of spindle pole body (SBP) component
Niben101Scf00412g01015	0	0	0	1	0		Spindle and kinetochore-associated protein 2
Niben101Scf00415g05004	1	0	0	1	0	ATL16; At5g43420; MWF20.13	RING finger protein 44	GO:0008270,GO:0005515	zinc ion binding|protein binding
Niben101Scf00415g06009	0	0	0	1	0	GRXC11; Synonyms=ROXY4; At3g62950; T20O10.50	Glutaredoxin-C1	GO:0015035,GO:0045454,GO:0009055	protein disulfide oxidoreductase activity|cell redox homeostasis|electron transfer activity
Niben101Scf00418g02008	0	0	0	1	1	EB1C; At5g67270; K3G17.3	Microtubule-associated protein RP/EB family member 1C	GO:0008017,GO:0005515	microtubule binding|protein binding
Niben101Scf00419g00001	1	0	0	1	0		acetyl-CoA carboxylase [Bacteroides propionicifaciens]	GO:0046556,GO:0046373	alpha-L-arabinofuranosidase activity|L-arabinose metabolic process
Niben101Scf00419g00017	1	0	0	1	0		Putative glycosyl hydrolase of unknown function (DUF1680)
Niben101Scf00419g11021	1	0	0	0	0	HD16 {ECO:0000303|PubMed:23789941}; Synonyms=CKI {ECO:0000305}, EL1 {ECO:0000303|PubMed:20400938}; Os03g0793500 {ECO:0000312|EMBL:BAF13445.1}, LOC_Os03g57940 {ECO:0000312|EMBL:ABF99311.1}; OsJ_12923 {ECO:0000312|EMBL:EAZ28883.1}, OSJNBb0060J21.12 {ECO:0000312|EMBL:AAO37965.1}	Casein kinase I	GO:0016772,GO:0005524	transferase activity, transferring phosphorus-containing groups|ATP binding
Niben101Scf00422g01021	0	0	0	1	0		Beta-galactosidase	GO:0004553,GO:0005975	hydrolase activity, hydrolyzing O-glycosyl compounds|carbohydrate metabolic process
Niben101Scf00425g00005	0	1	0	0	0	ARR6; At5g62920; MQB2.220, MQB2.24	response regulator 5	GO:0000160	phosphorelay signal transduction system	ko04075	Plant hormone signal transduction
Niben101Scf00426g00003	0	0	0	1	0		Protein of unknown function (DUF506)
Niben101Scf00428g05006	0	0	1	1	1	BRR2A {ECO:0000303|PubMed:19261069}; Synonyms=EMB1507 {ECO:0000303|PubMed:15266054}; At1g20960 {ECO:0000312|Araport:AT1G20960}; F9H16.5 {ECO:0000312|EMBL:AAD30595.1}	U5 small nuclear ribonucleoprotein helicase, putative	GO:0005515	protein binding	ko03040	Spliceosome
Niben101Scf00428g05012	0	0	0	0	1		BnaA06g22440D [Brassica napus]
Niben101Scf00428g05020	0	0	0	0	1	BRR2A {ECO:0000303|PubMed:19261069}; Synonyms=EMB1507 {ECO:0000303|PubMed:15266054}; At1g20960 {ECO:0000312|Araport:AT1G20960}; F9H16.5 {ECO:0000312|EMBL:AAD30595.1}	U5 small nuclear ribonucleoprotein helicase, putative	GO:0003676,GO:0005524	nucleic acid binding|ATP binding	ko03040	Spliceosome
Niben101Scf00428g08008	0	0	1	1	1	NACK1	ATP binding microtubule motor family protein	GO:0003777,GO:0007018,GO:0008017,GO:0005524,GO:0005871	microtubule motor activity|microtubule-based movement|microtubule binding|ATP binding|kinesin complex
Niben101Scf00428g11016	1	1	1	0	0	At4g16820; dl4435w, FCAALL.42	Phospholipase A1-II 1	GO:0006629	lipid metabolic process
Niben101Scf00428g15008	0	0	1	1	0	hsk1; SPBC776.12c	Protein kinase superfamily protein	GO:0005524,GO:0006468,GO:0004674,GO:0016772,GO:0004672	ATP binding|protein phosphorylation|protein serine/threonine kinase activity|transferase activity, transferring phosphorus-containing groups|protein kinase activity	ko04113,ko04111,ko04110	Meiosis - yeast|Cell cycle - yeast|Cell cycle
Niben101Scf00428g16006	0	1	1	0	0	BI-1; At5g47120; K14A3.7	Bax inhibitor 1
Niben101Scf00428g17012	0	0	0	1	0		conserved hypothetical protein [Ricinus communis] gb|EEF31152.1| conserved hypothetical protein [Ricinus communis]
Niben101Scf00430g01027	0	0	1	0	0	At1g17350; F28G4.19	NADH:ubiquinone oxidoreductase intermediate-associated protein 30
Niben101Scf00435g00005	0	0	0	1	0		product [Oryza sativa Japonica Group]
Niben101Scf00436g10003	0	0	1	0	0		Histone H2B.1	GO:0003677,GO:0046982,GO:0000786,GO:0005634	DNA binding|protein heterodimerization activity|nucleosome|nucleus
Niben101Scf00440g01007	0	0	1	0	0	GAD	Glutamate decarboxylase 1			ko00410,ko00430,ko00650,ko00250,ko02024	beta-Alanine metabolism|Taurine and hypotaurine metabolism|Butanoate metabolism|Alanine, aspartate and glutamate metabolism|Quorum sensing
Niben101Scf00446g01002	0	0	1	1	1	C/VIF2; Synonyms=CIF2, VIF2; At5g64620; MUB3.14	Cell wall / vacuolar inhibitor of fructosidase 2	GO:0004857,GO:0030599	enzyme inhibitor activity|pectinesterase activity
Niben101Scf00446g02007	0	1	1	1	1	FAS2; Synonyms=NFB1; At5g64630; MUB3.9	Chromatin assembly factor 1 subunit B [Medicago truncatula]	GO:0005515	protein binding
Niben101Scf00446g06009	1	0	0	1	0	PME51; Synonyms=ARATH51; At5g09760; F17I14.50	Pectinesterase/pectinesterase inhibitor U1	GO:0042545,GO:0030599,GO:0004857,GO:0005618	cell wall modification|pectinesterase activity|enzyme inhibitor activity|cell wall
Niben101Scf00448g07005	0	0	0	1	0	mkkA {ECO:0000312|EMBL:EAL65773.2}; DDB_G0283265	Serine/threonine-protein kinase 3	GO:0004674,GO:0016772,GO:0005524,GO:0006468,GO:0004672	protein serine/threonine kinase activity|transferase activity, transferring phosphorus-containing groups|ATP binding|protein phosphorylation|protein kinase activity
Niben101Scf00448g18001	0	0	0	0	1	DIR23; At2g21100; F26H11.14	Glycine-rich cell wall structural protein 1
Niben101Scf00451g03021	0	1	0	0	0	CEF; At3g44340; T22K7_20	Protein transport protein Sec24-like	GO:0030127,GO:0006888,GO:0008270,GO:0006886	COPII vesicle coat|ER to Golgi vesicle-mediated transport|zinc ion binding|intracellular protein transport	ko04141	Protein processing in endoplasmic reticulum
Niben101Scf00453g07011	1	0	0	1	0	BOU; At5g46800; MZA15.23	Mitochondrial substrate carrier family protein
Niben101Scf00454g02004	0	0	0	1	0	N6AMT1; Synonyms=C21orf127, HEMK2; PRED28	Ribosomal RNA small subunit methyltransferase C	GO:0032259,GO:0008168,GO:0003676	methylation|methyltransferase activity|nucleic acid binding
Niben101Scf00454g02008	1	0	0	1	0	ERF106; At5g07580; MBK20.1, T2I1.290	Ethylene-responsive transcription factor 5	GO:0006355,GO:0003677,GO:0003700	regulation of transcription, DNA-templated|DNA binding|DNA binding transcription factor activity
Niben101Scf00454g03001	0	0	0	1	0	ERF5; Synonyms=ERF-4, ERF4	Ethylene-responsive transcription factor 5	GO:0003677,GO:0006355,GO:0003700	DNA binding|regulation of transcription, DNA-templated|DNA binding transcription factor activity
Niben101Scf00454g04003	0	0	0	1	0	ERF1; Synonyms=ERF-1	Ethylene-responsive transcription factor 1	GO:0003677,GO:0006355,GO:0003700	DNA binding|regulation of transcription, DNA-templated|DNA binding transcription factor activity
Niben101Scf00454g05025	1	0	0	1	1	TOC34; Synonyms=OEP34, PPI3; At5g05000; MUG13.14	GTPase Der	GO:0006886,GO:0009707,GO:0005525,GO:0015450	intracellular protein transport|chloroplast outer membrane|GTP binding|P-P-bond-hydrolysis-driven protein transmembrane transporter activity
Niben101Scf00456g00008	0	1	1	1	0	EXO1; At1g29630; F15D2.37	Flap endonuclease 1	GO:0006281,GO:0003824,GO:0016788,GO:0004518,GO:0003677	DNA repair|catalytic activity|hydrolase activity, acting on ester bonds|nuclease activity|DNA binding	ko03430	Mismatch repair
Niben101Scf00457g11002	0	0	1	1	1	ACR10 {ECO:0000303|PubMed:21861936}; At2g36840 {ECO:0000312|Araport:AT2G36840}	ACT domain-containing protein	GO:0008152,GO:0016597	metabolic process|amino acid binding
Niben101Scf00460g03008	0	0	1	1	1	QKY {ECO:0000303|PubMed:19180193}; At1g74720 {ECO:0000312|Araport:AT1G74720}; F1M20.40 {ECO:0000312|EMBL:AAG52366.1}, F25A4.30 {ECO:0000312|EMBL:AAD55273.1}	C2 calcium/lipid-binding plant phosphoribosyltransferase family protein	GO:0005515	protein binding
Niben101Scf00461g01007	0	0	1	0	0	BOR4; At1g15460; F9L1.41	Boron transporter 4	GO:0005452,GO:0016020,GO:0006820,GO:0016021	inorganic anion exchanger activity|membrane|anion transport|integral component of membrane
Niben101Scf00461g07003	1	0	0	1	0		BnaA09g34630D [Brassica napus]
Niben101Scf00463g01008	0	0	0	1	0	WRKY65; At1g29280; F28N24.4	WRKY transcription factor 22	GO:0043565,GO:0003700,GO:0006355	sequence-specific DNA binding|DNA binding transcription factor activity|regulation of transcription, DNA-templated
Niben101Scf00466g00012	1	0	0	1	0	FBA1 {ECO:0000303|PubMed:22561114}; At2g21330; F3K23.9	fructose-bisphosphate aldolase 1	GO:0004332,GO:0003824,GO:0006096	fructose-bisphosphate aldolase activity|catalytic activity|glycolytic process	ko00710,ko00680,ko01200,ko01230,ko00030,ko00051,ko00010	Carbon fixation in photosynthetic organisms|Methane metabolism|Carbon metabolism|Biosynthesis of amino acids|Pentose phosphate pathway|Fructose and mannose metabolism|Glycolysis / Gluconeogenesis
Niben101Scf00466g03022	0	1	1	1	0		Arginine decarboxylase	GO:0008295,GO:0008792,GO:0006527,GO:0003824	spermidine biosynthetic process|arginine decarboxylase activity|arginine catabolic process|catalytic activity	ko00330	Arginine and proline metabolism
Niben101Scf00466g04031	0	0	0	1	0	CKI1; At2g47430; T30B22.27	histidine kinase 1	GO:0016772,GO:0016020,GO:0000155,GO:0007165,GO:0000160,GO:0016310,GO:0004871	transferase activity, transferring phosphorus-containing groups|membrane|phosphorelay sensor kinase activity|signal transduction|phosphorelay signal transduction system|phosphorylation|signal transducer activity
Niben101Scf00466g04033	0	1	0	0	0		Protein disulfide-isomerase	GO:0016853,GO:0005783,GO:0045454	isomerase activity|endoplasmic reticulum|cell redox homeostasis	ko04141	Protein processing in endoplasmic reticulum
Niben101Scf00466g04036	0	1	0	0	0	CAL1	Calreticulin	GO:0006457,GO:0005783,GO:0005515,GO:0005509,GO:0051082	protein folding|endoplasmic reticulum|protein binding|calcium ion binding|unfolded protein binding	ko04141,ko04145	Protein processing in endoplasmic reticulum|Phagosome
Niben101Scf00467g00016	0	0	0	1	0	CYP19-3; Synonyms=CYP4, ROC2; At3g56070; F18O21.30	Peptidyl-prolyl cis-trans isomerase D	GO:0000413,GO:0006457,GO:0003755	protein peptidyl-prolyl isomerization|protein folding|peptidyl-prolyl cis-trans isomerase activity
Niben101Scf00472g05009	1	0	0	0	0	SHM6; Synonyms=SHMT6; At1g22020; F2E2.7	serine hydroxymethyltransferase 6	GO:0030170,GO:0006563,GO:0006544,GO:0004372,GO:0003824	pyridoxal phosphate binding|L-serine metabolic process|glycine metabolic process|glycine hydroxymethyltransferase activity|catalytic activity	ko00260,ko00680,ko01200,ko00630,ko00460,ko00670,ko01230	Glycine, serine and threonine metabolism|Methane metabolism|Carbon metabolism|Glyoxylate and dicarboxylate metabolism|Cyanoamino acid metabolism|One carbon pool by folate|Biosynthesis of amino acids
Niben101Scf00480g01009	1	0	0	1	0		Protein of unknown function (DUF506)
Niben101Scf00481g01010	1	0	0	0	0	Os03g0326500, LOC_Os03g21000	Thioredoxin-T	GO:0006662,GO:0045454,GO:0015035	glycerol ether metabolic process|cell redox homeostasis|protein disulfide oxidoreductase activity
Niben101Scf00482g00004	0	0	1	0	0	EXO70A1; At5g03540; F12E4.320	exocyst subunit exo70 family protein H2	GO:0006887,GO:0000145	exocytosis|exocyst
Niben101Scf00486g00002	0	0	0	1	0	At5g43560; K9D7.6	MATH domain-containing protein	GO:0005515	protein binding
Niben101Scf00488g01002	0	0	0	1	0	NPF2.11; Synonyms=GTR2, NRT1.10; At5g62680; MRG21.10	Protein NRT1/ PTR FAMILY 2.11	GO:0005215,GO:0016020,GO:0006810	transporter activity|membrane|transport
Niben101Scf00493g00008	1	0	0	1	0	Mb2734	Pimeloyl-[acyl-carrier protein] methyl ester esterase
Niben101Scf00494g08002	0	0	0	0	1	ZFP4 {ECO:0000303|PubMed:7599312}; At1g66140; F15E12.19	Zinc finger protein 4	GO:0046872	metal ion binding
Niben101Scf00503g05016	1	0	0	1	0		unknown protein
Niben101Scf00504g02001	0	0	1	0	1	HIPP03 {ECO:0000303|PubMed:21072340, ECO:0000303|PubMed:23368984}; Synonyms=HIPP3 {ECO:0000303|PubMed:21072340}; At5g60800 {ECO:0000312|Araport:AT5G60800}; MAE1.5 {ECO:0000312|EMBL:BAB10101.1}	Heavy metal transport/detoxification superfamily protein	GO:0046872,GO:0030001	metal ion binding|metal ion transport
Niben101Scf00504g06019	0	1	0	0	0	GLCAT14B {ECO:0000303|PubMed:24739253}; At5g15050 {ECO:0000312|Araport:AT5G15050}; F2G14.170 {ECO:0000312|EMBL:CAC01824.1}	Core-2/I-branching beta-1,6-N-acetylglucosaminyltransferase family protein	GO:0008375,GO:0016020	acetylglucosaminyltransferase activity|membrane
Niben101Scf00509g00030	1	0	1	0	0	psbA {ECO:0000255|HAMAP-Rule:MF_01379}	Photosystem Q(B) protein	GO:0019684,GO:0045156,GO:0009772	photosynthesis, light reaction|electron transporter, transferring electrons within the cyclic electron transport pathway of photosynthesis activity|photosynthetic electron transport in photosystem II	ko00195	Photosynthesis
Niben101Scf00522g01022	1	1	0	1	1	BEE3; Synonyms=BHLH50, EN76; At1g73830; F25P22.25	basic helix-loop-helix (bHLH) DNA-binding superfamily protein
Niben101Scf00525g01004	0	0	1	1	1	At5g39865; MYH19.5	Glutaredoxin family protein	GO:0015035,GO:0045454,GO:0009055	protein disulfide oxidoreductase activity|cell redox homeostasis|electron transfer activity
Niben101Scf00526g00018	0	0	1	1	1	NAC086 {ECO:0000312|EMBL:AED92405.1}; At5g17260 {ECO:0000312|Araport:AT5G17260}; MKP11.11 {ECO:0000312|EMBL:BAB10513.1}	NAC domain-containing protein 86	GO:0003677,GO:0006355	DNA binding|regulation of transcription, DNA-templated
Niben101Scf00526g01006	0	0	1	0	0	psbA {ECO:0000255|HAMAP-Rule:MF_01379}; Synonyms=pgiI	Photosystem Q(B) protein	GO:0009772,GO:0019684,GO:0045156	photosynthetic electron transport in photosystem II|photosynthesis, light reaction|electron transporter, transferring electrons within the cyclic electron transport pathway of photosynthesis activity	ko00195	Photosynthesis
Niben101Scf00528g01004	0	0	0	1	0	LECRK1 {ECO:0000303|PubMed:25485617}; Synonyms=LECRK {ECO:0000303|PubMed:24033867}; OsI_14840 {ECO:0000312|EMBL:EAY93041.1}	receptor-like protein kinase 1	GO:0004672,GO:0016772,GO:0004674,GO:0006468,GO:0005524,GO:0004713	protein kinase activity|transferase activity, transferring phosphorus-containing groups|protein serine/threonine kinase activity|protein phosphorylation|ATP binding|protein tyrosine kinase activity
Niben101Scf00528g01012	0	1	1	1	0		Histone H3.2	GO:0003677,GO:0046982,GO:0000786	DNA binding|protein heterodimerization activity|nucleosome
Niben101Scf00530g06004	1	0	0	1	0	PCMP-H36; At3g02010; F1C9.21, F28J7.34	Bidirectional sugar transporter N3
Niben101Scf00530g06018	0	0	0	0	1	SPCH; Synonyms=BHLH98, EN19; At5g53210; MFH8.15	Transcription factor SPEECHLESS	GO:0046983	protein dimerization activity
Niben101Scf00530g10007	0	1	1	1	0	SPMS; Synonyms=SPDS3; At5g53120; MFH8.5	Polyamine aminopropyl transferase	GO:0003824	catalytic activity	ko00330,ko00410,ko00480,ko00270	Arginine and proline metabolism|beta-Alanine metabolism|Glutathione metabolism|Cysteine and methionine metabolism
Niben101Scf00536g01008	0	1	1	1	0	YAH3	Histone H3.2	GO:0000786,GO:0046982,GO:0003677	nucleosome|protein heterodimerization activity|DNA binding
Niben101Scf00536g05012	1	0	0	0	0	sll0005	Protein kinase superfamily protein	GO:0016772	transferase activity, transferring phosphorus-containing groups
Niben101Scf00537g02019	0	1	1	0	0		BnaA02g30220D [Brassica napus]
Niben101Scf00539g07005	0	0	0	0	1	At1g76070; T23E18.1, T4O12.28	BnaA07g11550D [Brassica napus]
Niben101Scf00539g07027	0	0	0	1	0	PETE	Plastocyanin A'/A''	GO:0009055,GO:0005507	electron transfer activity|copper ion binding	ko00195	Photosynthesis
Niben101Scf00542g01003	0	0	1	1	1	ncapg; Synonyms=capg	Condensin complex subunit 3	GO:0005488,GO:0007076,GO:0000796	binding|mitotic chromosome condensation|condensin complex	ko04111	Cell cycle - yeast
Niben101Scf00542g02006	1	0	0	0	0	SAUR66 {ECO:0000303|PubMed:12036261}; At1g29500 {ECO:0000312|Araport:AT1G29500}; F15D2.8 {ECO:0000312|EMBL:AAG51723.1}	SAUR-like auxin-responsive protein family
Niben101Scf00542g02014	1	1	0	0	0	SAUR20 {ECO:0000303|PubMed:12036261}; At5g18020 {ECO:0000312|Araport:AT5G18020}; MCM23.11 {ECO:0000312|EMBL:BAB08401.1}	SAUR-like auxin-responsive protein family			ko04075	Plant hormone signal transduction
Niben101Scf00542g07008	0	0	0	0	1	PCS1; Synonyms=EMB24; At5g02190; T7H20.240	Eukaryotic aspartyl protease family protein	GO:0004190,GO:0006508	aspartic-type endopeptidase activity|proteolysis
Niben101Scf00544g00004	0	0	1	0	0	psaA {ECO:0000255|HAMAP-Rule:MF_00458}; Poptr_cp022	Photosystem I P700 chlorophyll a apoprotein A1	GO:0009522,GO:0016021,GO:0009579,GO:0015979	photosystem I|integral component of membrane|thylakoid|photosynthesis	ko00195	Photosynthesis
Niben101Scf00546g00002	1	0	0	1	0	At1g16060; T24D18.16	AP2-like ethylene-responsive transcription factor	GO:0003677,GO:0006355,GO:0003700	DNA binding|regulation of transcription, DNA-templated|DNA binding transcription factor activity
Niben101Scf00550g00010	0	0	0	1	0		BnaC03g25350D [Brassica napus]
Niben101Scf00551g00006	1	0	0	1	0		BnaC03g73280D [Brassica napus]
Niben101Scf00551g04006	0	0	0	1	0	MND1; At4g29170; F19B15.200	Meiotic nuclear division protein 1 homolog
Niben101Scf00551g06025	0	0	1	1	1	PCR6; At1g49030; F27J15.18	Protein PLANT CADMIUM RESISTANCE 6
Niben101Scf00568g04005	0	0	0	1	0	rpoC2 {ECO:0000255|HAMAP-Rule:MF_01324}	DNA-directed RNA polymerase subunit beta''	GO:0006351,GO:0003677,GO:0003899	transcription, DNA-templated|DNA binding|DNA-directed 5'-3' RNA polymerase activity
Niben101Scf00568g04006	0	0	1	1	0	petB {ECO:0000255|HAMAP-Rule:MF_00633}; CsCp072	Cytochrome b6	GO:0009055,GO:0022904,GO:0016020,GO:0016491	electron transfer activity|respiratory electron transport chain|membrane|oxidoreductase activity	ko00195	Photosynthesis
Niben101Scf00568g04011	0	0	1	0	0	psbC {ECO:0000255|HAMAP-Rule:MF_01496}	Photosystem II CP43 reaction center protein	GO:0009772,GO:0009523,GO:0030076,GO:0019684,GO:0015979,GO:0016020,GO:0009767,GO:0045156,GO:0016168,GO:0009521	photosynthetic electron transport in photosystem II|photosystem II|light-harvesting complex|photosynthesis, light reaction|photosynthesis|membrane|photosynthetic electron transport chain|electron transporter, transferring electrons within the cyclic electron transport pathway of photosynthesis activity|chlorophyll binding|photosystem	ko00195	Photosynthesis
Niben101Scf00568g04020	0	0	0	1	0	rps11 {ECO:0000255|HAMAP-Rule:MF_01310}	30S ribosomal protein S11, chloroplastic	GO:0003735,GO:0046983,GO:0006351,GO:0003899,GO:0006412,GO:0005840	structural constituent of ribosome|protein dimerization activity|transcription, DNA-templated|DNA-directed 5'-3' RNA polymerase activity|translation|ribosome	ko00230,ko00240,ko03020	Purine metabolism|Pyrimidine metabolism|RNA polymerase
Niben101Scf00568g04071	0	1	1	1	0	psaB {ECO:0000255|HAMAP-Rule:MF_00482}	Photosystem I P700 chlorophyll a apoprotein A2	GO:0009579,GO:0015979,GO:0016021,GO:0009522	thylakoid|photosynthesis|integral component of membrane|photosystem I	ko00195	Photosynthesis
Niben101Scf00570g03009	1	0	0	0	0	CHUP1; At3g25690; T5M7.14	CHUP1, putative [Medicago truncatula]
Niben101Scf00571g04013	0	1	0	0	0		product [Oryza sativa Japonica Group]
Niben101Scf00571g10015	0	0	0	1	0	Marc2; Synonyms=Mg87, Mosc2	Molybdenum cofactor sulfurase family protein
Niben101Scf00573g01003	1	0	0	1	0	AS	asparagine synthetase 3	GO:0008152,GO:0006529,GO:0004066	metabolic process|asparagine biosynthetic process|asparagine synthase (glutamine-hydrolyzing) activity	ko00250	Alanine, aspartate and glutamate metabolism
Niben101Scf00576g02001	0	1	0	0	0	FLOT1	Flotillin-like protein 1
Niben101Scf00576g02004	1	0	0	0	0		Dicer-like protein 4
Niben101Scf00577g01002	0	0	0	0	1	CXE6; At1g68620; F24J5.14	Acetyl esterase	GO:0016787,GO:0008152	hydrolase activity|metabolic process
Niben101Scf00577g08003	1	0	0	0	0	NPF3.1; Synonyms=NITR; At1g68570; F24J5.19	Protein NRT1/ PTR FAMILY 3.1	GO:0005215,GO:0016020,GO:0006810	transporter activity|membrane|transport
Niben101Scf00578g03001	0	0	0	1	0	IDNK; Synonyms=C9orf103	P-loop containing nucle isoform 1 [Theobroma cacao]			ko01200,ko00030	Carbon metabolism|Pentose phosphate pathway
Niben101Scf00579g01004	0	0	0	1	0	PERK12; Synonyms=IGI1; At1g23540; F28C11.17, F5O8.10	Receptor-like protein kinase	GO:0004672,GO:0006468,GO:0005524,GO:0004674,GO:0016772	protein kinase activity|protein phosphorylation|ATP binding|protein serine/threonine kinase activity|transferase activity, transferring phosphorus-containing groups
Niben101Scf00579g02008	1	0	0	0	0		conserved hypothetical protein [Ricinus communis] gb|EEF35153.1| conserved hypothetical protein [Ricinus communis]
Niben101Scf00581g00001	0	0	1	0	0		DUF1685 family protein [Medicago truncatula]
Niben101Scf00581g01013	0	0	1	0	0	WRKY65; At1g29280; F28N24.4	WRKY transcription factor 22	GO:0003700,GO:0043565,GO:0006355	DNA binding transcription factor activity|sequence-specific DNA binding|regulation of transcription, DNA-templated
Niben101Scf00586g02009	0	0	0	1	0		Cysteine/Histidine-rich C1 domain family protein
Niben101Scf00586g02010	0	1	1	1	0		cysteine/histidine-rich C1 domain-containing protein [Arabidopsis thaliana] gb|AEC09452.1| cysteine/histidine-rich C1 domain-containing protein [Arabidopsis thaliana]
Niben101Scf00592g04013	0	0	1	1	1	DDM1; Synonyms=CHA1, CHR1 {ECO:0000303|PubMed:16547115}, SOM1, SOM4; At5g66750; MSN2.14	Chromodomain-helicase-DNA-binding protein 8	GO:0005524,GO:0003677	ATP binding|DNA binding
Niben101Scf00592g07008	0	1	1	0	0	CYP71D55	RING finger protein 150	GO:0005515,GO:0008270	protein binding|zinc ion binding
Niben101Scf00594g07001	1	0	0	0	0	APS3; At4g14680; dl3380c, FCAALL.128	Sulfate adenylyltransferase			ko00230,ko00920,ko00261,ko00450	Purine metabolism|Sulfur metabolism|Monobactam biosynthesis|Selenocompound metabolism
Niben101Scf00595g01006	0	1	1	0	0		Calcium-dependent lipid-binding (CaLB domain) family protein	GO:0005515	protein binding
Niben101Scf00595g02016	0	0	0	1	0	At3g53650; F4P12.350	Histone H2B	GO:0046982,GO:0003677,GO:0005634,GO:0000786	protein heterodimerization activity|DNA binding|nucleus|nucleosome
Niben101Scf00595g03009	1	0	0	1	0		BnaC02g15130D [Brassica napus]
Niben101Scf00595g08039	0	0	1	0	0	TPP2; At4g20850; T13K14.10	Tripeptidyl-peptidase 2	GO:0006508,GO:0004252	proteolysis|serine-type endopeptidase activity
Niben101Scf00595g08043	1	1	1	1	1	AAE3 {ECO:0000303|PubMed:22447686}; Synonyms=4CLL10, AMPBP3; At3g48990 {ECO:0000312|Araport:AT3G48990}; T2J13.170 {ECO:0000312|EMBL:CAB62011.1}	Acetyl-coenzyme A synthetase	GO:0003824,GO:0008152	catalytic activity|metabolic process
Niben101Scf00596g02004	0	0	0	1	0	CYP71D55	Cytochrome P450 71B26	GO:0055114,GO:0020037,GO:0016705,GO:0005506	oxidation-reduction process|heme binding|oxidoreductase activity, acting on paired donors, with incorporation or reduction of molecular oxygen|iron ion binding
Niben101Scf00597g05012	1	0	0	0	0	TRM32; At1g07620; F24B9.32	expressed protein [Oryza sativa Japonica Group]
Niben101Scf00603g03027	0	0	1	1	0	P2A12; At1g12710; T12C24.23	F-box protein PP2-A13
Niben101Scf00607g03013	0	1	0	0	1	CAB50	Chlorophyll a-b binding protein 50, chloroplastic	GO:0016020,GO:0009765	membrane|photosynthesis, light harvesting	ko00196	Photosynthesis - antenna proteins
Niben101Scf00611g07010	1	0	0	1	0	MKK2; Synonyms=MAP2K, MK1; At4g29810; F27B13.50	Protein kinase superfamily protein	GO:0004672,GO:0006468,GO:0005524,GO:0016772	protein kinase activity|protein phosphorylation|ATP binding|transferase activity, transferring phosphorus-containing groups
Niben101Scf00611g09003	0	1	0	0	1	At3g55350 {ECO:0000312|Araport:AT3G55350}; T22E16.10 {ECO:0000312|EMBL:CAB75893.1}	[Oryza sativa Japonica Group] dbj|BAF05328.2| [Oryza sativa Japonica Group]
Niben101Scf00614g00028	0	0	1	1	1	EXLB1; Synonyms=EXPR1; At4g17030; dl4545c	Expansin-like B1	GO:0005576	extracellular region
Niben101Scf00621g05002	1	0	1	1	0	PPD; Synonyms=PPDK	Pyruvate, phosphate dikinase 2	GO:0016772,GO:0016310,GO:0050242,GO:0005524,GO:0016301,GO:0006090,GO:0003824	transferase activity, transferring phosphorus-containing groups|phosphorylation|pyruvate, phosphate dikinase activity|ATP binding|kinase activity|pyruvate metabolic process|catalytic activity	ko00710,ko00720,ko00620,ko01200	Carbon fixation in photosynthetic organisms|Carbon fixation pathways in prokaryotes|Pyruvate metabolism|Carbon metabolism
Niben101Scf00621g10003	0	0	0	0	1	SAMDC4 {ECO:0000303|PubMed:16699540}; Synonyms=BUD2 {ECO:0000303|PubMed:16699540}; At5g18930 {ECO:0000312|Araport:AT5G18930}	S-adenosylmethionine decarboxylase proenzyme 4	GO:0008295,GO:0004014,GO:0006597	spermidine biosynthetic process|adenosylmethionine decarboxylase activity|spermine biosynthetic process	ko00330,ko00270	Arginine and proline metabolism|Cysteine and methionine metabolism
Niben101Scf00624g00002	1	0	0	0	0	DET2	3-oxo-5-alpha-steroid 4-dehydrogenase family protein	GO:0006629,GO:0016627,GO:0005737,GO:0016021	lipid metabolic process|oxidoreductase activity, acting on the CH-CH group of donors|cytoplasm|integral component of membrane	ko01040,ko00062,ko01212	Biosynthesis of unsaturated fatty acids|Fatty acid elongation|Fatty acid metabolism
Niben101Scf00629g00001	1	0	0	0	0	RBCX2 {ECO:0000303|PubMed:21922322}; At5g19855 {ECO:0000312|Araport:AT5G19855}; F28I16 {ECO:0000312|EMBL:AF296836}, T29J13 {ECO:0000312|EMBL:AF296838}	Chaperonin-like RbcX protein
Niben101Scf00629g01001	0	0	0	1	0	DIT1; At5g12860; T24H18.30	2-oxoglutarate translocator [Bacteriovorax marinus] ref|YP_005034360.1| putative membrane transport protein [Bacteriovorax marinus SJ] emb|CBW25389.1| putative membrane transport protein [Bacteriovorax marinus SJ]	GO:0005215,GO:0016020,GO:0006814,GO:0055085	transporter activity|membrane|sodium ion transport|transmembrane transport
Niben101Scf00634g00003	0	0	1	0	0	psbA {ECO:0000255|HAMAP-Rule:MF_01379}	Photosystem Q(B) protein	GO:0009772,GO:0019684,GO:0045156	photosynthetic electron transport in photosystem II|photosynthesis, light reaction|electron transporter, transferring electrons within the cyclic electron transport pathway of photosynthesis activity	ko00195	Photosynthesis
Niben101Scf00637g04001	1	0	0	1	0	PGIP	polygalacturonase inhibiting protein 1	GO:0005515	protein binding
Niben101Scf00638g01013	0	1	1	1	0		product [Oryza sativa Japonica Group]
Niben101Scf00640g04021	0	0	1	1	1	EXPB3; At4g28250; F26K10.130	Expansin-B3	GO:0019953,GO:0005576	sexual reproduction|extracellular region
Niben101Scf00643g01010	1	0	0	0	0	WRKY7; At4g24240; T22A6.70	WRKY transcription factor 22	GO:0006355,GO:0043565,GO:0003700	regulation of transcription, DNA-templated|sequence-specific DNA binding|DNA binding transcription factor activity
Niben101Scf00646g09003	1	0	1	0	1	PER43; Synonyms=P43; At4g25980; F14M9.7, F20B18.90	Peroxidase 43	GO:0004601,GO:0006979,GO:0020037,GO:0055114	peroxidase activity|response to oxidative stress|heme binding|oxidation-reduction process	ko00940	Phenylpropanoid biosynthesis
Niben101Scf00646g09009	0	0	1	0	1	SCPL42; At5g42240; K5J14.4	Serine carboxypeptidase-like 42	GO:0004185,GO:0006508	serine-type carboxypeptidase activity|proteolysis
Niben101Scf00647g01009	0	0	0	1	0	SELENOH {ECO:0000250|UniProtKB:Q8IZQ5}; QtsA-19841 {ECO:0000312|EMBL:BAE01491.1}	selenium binding	GO:0045454,GO:0008430	cell redox homeostasis|selenium binding
Niben101Scf00647g02010	0	0	0	1	0	At3g14260; MLN21.4	Protein LURP-one-related 11
Niben101Scf00650g01008	0	0	0	1	0	lip	Lipase
Niben101Scf00652g01007	0	0	1	1	1		Deoxyuridine 5'-triphosphate nucleotidohydrolase	GO:0046080,GO:0016787	dUTP metabolic process|hydrolase activity	ko00240	Pyrimidine metabolism
Niben101Scf00654g04001	0	0	1	1	0	AAP7; At5g23810; MRO11.15	Amino acid permease 5
Niben101Scf00654g04012	0	0	1	0	1		unknown protein
Niben101Scf00662g01003	1	0	0	1	1	rpoC2 {ECO:0000255|HAMAP-Rule:MF_01324}	DNA-directed RNA polymerase subunit beta''	GO:0006351,GO:0003677,GO:0003899	transcription, DNA-templated|DNA binding|DNA-directed 5'-3' RNA polymerase activity	ko00230,ko00240,ko03020	Purine metabolism|Pyrimidine metabolism|RNA polymerase
Niben101Scf00663g04007	1	0	0	0	0	XTH23; Synonyms=XTR6; At4g25810; F14M19.90	Xyloglucan endotransglucosylase/hydrolase protein 24	GO:0004553,GO:0016762,GO:0006073,GO:0005975,GO:0048046,GO:0005618	hydrolase activity, hydrolyzing O-glycosyl compounds|xyloglucan:xyloglucosyl transferase activity|cellular glucan metabolic process|carbohydrate metabolic process|apoplast|cell wall
Niben101Scf00674g00009	0	0	0	1	0		armadillo repeat only 2	GO:0005515,GO:0005488	protein binding|binding
Niben101Scf00679g07004	0	0	1	1	1	HDG2; Synonyms=HDGL2-2; At1g05230; YUP8H12.16	Homeobox-leucine zipper family protein / lipid-binding START domain-containing protein	GO:0003677,GO:0006355,GO:0008289,GO:0043565	DNA binding|regulation of transcription, DNA-templated|lipid binding|sequence-specific DNA binding
Niben101Scf00680g01008	0	0	0	0	1	HHP2; At4g30850; F6I18.240	Heptahelical transmembrane protein 2	GO:0016021	integral component of membrane	ko04152	AMPK signaling pathway
Niben101Scf00682g04003	1	0	0	0	0	UPL7; At3g53090; T4D2.20	ubiquitin-protein ligase 7	GO:0004842	ubiquitin-protein transferase activity	ko04120	Ubiquitin mediated proteolysis
Niben101Scf00682g04013	1	1	1	1	0	TD	Threonine dehydratase biosynthetic	GO:0004794,GO:0009097,GO:0006520,GO:0030170	L-threonine ammonia-lyase activity|isoleucine biosynthetic process|cellular amino acid metabolic process|pyridoxal phosphate binding	ko00260,ko01200,ko00290,ko01230	Glycine, serine and threonine metabolism|Carbon metabolism|Valine, leucine and isoleucine biosynthesis|Biosynthesis of amino acids
Niben101Scf00683g03014	0	0	0	0	1	KIN12F {ECO:0000305}; At3g20150 {ECO:0000312|Araport:AT3G20150}; MAL21.18 {ECO:0000312|EMBL:BAB01875.1}	Kinesin-related protein 1	GO:0007018,GO:0003777,GO:0005871,GO:0005524,GO:0008017	microtubule-based movement|microtubule motor activity|kinesin complex|ATP binding|microtubule binding
Niben101Scf00683g03020	0	0	1	0	0	petB {ECO:0000255|HAMAP-Rule:MF_00633}	Cytochrome b6	GO:0009055,GO:0016021,GO:0020037,GO:0005506,GO:0022900,GO:0045158,GO:0022904,GO:0016491,GO:0016020	electron transfer activity|integral component of membrane|heme binding|iron ion binding|electron transport chain|electron transporter, transferring electrons within cytochrome b6/f complex of photosystem II activity|respiratory electron transport chain|oxidoreductase activity|membrane	ko00195	Photosynthesis
Niben101Scf00684g01001	0	0	0	1	1	KIN5B {ECO:0000305}; At2g37420 {ECO:0000312|Araport:AT2G37420}; F3G5.21 {ECO:0000312|EMBL:AAC98061.1}	ATP binding microtubule motor family protein	GO:0008017,GO:0005524,GO:0005871,GO:0003777,GO:0007018	microtubule binding|ATP binding|kinesin complex|microtubule motor activity|microtubule-based movement
Niben101Scf00687g03009	1	0	0	1	0	tolB {ECO:0000255|HAMAP-Rule:MF_00671}; Pcar_2975	tolB protein-related	GO:0005515	protein binding
Niben101Scf00688g02001	0	0	1	0	0		Aquaporin-like superfamily protein	GO:0006810,GO:0005215,GO:0016020	transport|transporter activity|membrane
Niben101Scf00691g04008	0	0	0	1	0		Unknown protein
Niben101Scf00693g02022	1	0	0	1	0	HSC80	Chaperone protein HtpG	GO:0005524,GO:0006950,GO:0051082,GO:0006457	ATP binding|response to stress|unfolded protein binding|protein folding	ko04141,ko04151	Protein processing in endoplasmic reticulum|PI3K-Akt signaling pathway
Niben101Scf00698g00008	0	0	1	1	1	MUR4; At1g30620; T5I8.7	UDP-glucose 4-epimerase	GO:0006012,GO:0003978,GO:0003824,GO:0050662	galactose metabolic process|UDP-glucose 4-epimerase activity|catalytic activity|coenzyme binding	ko00520	Amino sugar and nucleotide sugar metabolism
Niben101Scf00698g00009	0	1	1	0	0	HSP70-17; At4g16660; dl4355w, FCAALL.64	Heat shock 70 kDa protein			ko04141	Protein processing in endoplasmic reticulum
Niben101Scf00700g06003	0	0	0	1	0	DCL1; Os03g0121800, LOC_Os03g02970; OJ1705B08.11, OsJ_09217	Ribonuclease 3
Niben101Scf00705g03022	0	0	0	1	0	NSF; At4g04910; T1J1.4	ATP-dependent zinc metalloprotease FtsH	GO:0005524	ATP binding
Niben101Scf00709g07009	0	0	0	1	0	ycf36	Protein of unknown function (DUF1230)
Niben101Scf00711g02004	1	0	0	1	0	SDP1; At5g04040; F8F6.10, F8F6.250	Triacylglycerol lipase SDP1			ko00564,ko00592,ko00561,ko00591,ko00565,ko00100,ko00590	Glycerophospholipid metabolism|alpha-Linolenic acid metabolism|Glycerolipid metabolism|Linoleic acid metabolism|Ether lipid metabolism|Steroid biosynthesis|Arachidonic acid metabolism
Niben101Scf00712g09031	0	1	0	0	0	sel {ECO:0000312|FlyBase:FBgn0263260}; CG12918 {ECO:0000312|FlyBase:FBgn0263260}	Protein canopy homolog 1
Niben101Scf00712g09033	0	0	1	0	0	GLR3.3; At1g42540; T8D8.1	Glutamate receptor 3.3
Niben101Scf00712g16002	0	0	1	1	1	CYCB2-4; At1g76310; F15M4.19, T23E18.24	CYCLIN B2	GO:0051726,GO:0005634,GO:0000079,GO:0019901	regulation of cell cycle|nucleus|regulation of cyclin-dependent protein serine/threonine kinase activity|protein kinase binding	ko04068,ko04115,ko04110	FoxO signaling pathway|p53 signaling pathway|Cell cycle
Niben101Scf00715g04003	1	0	0	0	0	CCR1; Synonyms=IRX4; At1g15950; T24D18.5	Cinnamoyl-CoA reductase 1	GO:0050662,GO:0003824	coenzyme binding|catalytic activity	ko00940	Phenylpropanoid biosynthesis
Niben101Scf00717g00011	0	0	0	0	1	At3g14260; MLN21.4	Protein LURP-one-related 11
Niben101Scf00724g00001	0	1	0	0	1	At1g23390; F26F24.26, F28C11.3	F-box/kelch-repeat protein	GO:0005515	protein binding
Niben101Scf00726g00012	0	1	1	1	0		Ras-related protein RABA1c
Niben101Scf00726g02003	1	0	0	1	0	SBT1.9 {ECO:0000303|PubMed:16193095}; At5g67090 {ECO:0000312|Araport:AT5G67090}; K21H1.5 {ECO:0000312|EMBL:BAB10943.1}	subtilisin-like serine protease 2	GO:0004252,GO:0006508	serine-type endopeptidase activity|proteolysis
Niben101Scf00726g02006	0	0	0	1	0	SBT1.9 {ECO:0000303|PubMed:16193095}; At5g67090 {ECO:0000312|Araport:AT5G67090}; K21H1.5 {ECO:0000312|EMBL:BAB10943.1}	subtilisin-like serine protease 2	GO:0006508,GO:0004252	proteolysis|serine-type endopeptidase activity
Niben101Scf00730g01012	1	0	0	0	0		alpha/beta-Hydrolases superfamily protein
Niben101Scf00732g03001	0	0	0	1	0		product [Oryza sativa Japonica Group]
Niben101Scf00732g07002	0	0	0	1	0		PLATZ transcription factor family protein	GO:0005622,GO:0008270	intracellular|zinc ion binding
Niben101Scf00737g00006	0	1	0	0	0		HR-like lesion-inducing protein-related
Niben101Scf00739g00002	0	0	1	1	0		Unknown protein
Niben101Scf00739g00003	1	1	1	0	0		Unknown protein
Niben101Scf00739g02003	0	0	0	1	1		Zinc finger Ran-binding domain-containing protein 2	GO:0008270	zinc ion binding
Niben101Scf00739g02007	0	0	1	1	1	ZRANB2 {ECO:0000250|UniProtKB:O95218}; RCJMB04_4i6	Zinc finger Ran-binding domain-containing protein 2	GO:0008270	zinc ion binding
Niben101Scf00739g02020	0	0	1	0	0		Early nodulin-93
Niben101Scf00739g02023	0	0	1	1	1	ZRANB2; Synonyms=ZIS, ZNF265	zinc finger (Ran-binding) family protein	GO:0008270	zinc ion binding
Niben101Scf00739g04029	0	1	1	0	0	TTS1	Cycloartenol synthase	GO:0003824,GO:0016866	catalytic activity|intramolecular transferase activity	ko00909	Sesquiterpenoid and triterpenoid biosynthesis
Niben101Scf00742g00012	0	0	0	1	0		BnaC05g08490D [Brassica napus]
Niben101Scf00744g03005	0	0	0	0	1	CTR1 {ECO:0000303|PubMed:8431946}; At5g03730 {ECO:0000312|Araport:AT5G03730}; F17C15_150 {ECO:0000312|EMBL:CAB82938.1}	Protein kinase superfamily protein	GO:0005524,GO:0006468,GO:0004674,GO:0016772,GO:0004672	ATP binding|protein phosphorylation|protein serine/threonine kinase activity|transferase activity, transferring phosphorus-containing groups|protein kinase activity
Niben101Scf00744g08014	0	0	0	1	0	rnf217	RING/U-box protein with C6HC-type zinc finger	GO:0008270,GO:0005515	zinc ion binding|protein binding
Niben101Scf00744g08015	1	0	0	1	0	IKU2; At3g19700; MMB12.19	Receptor-like protein kinase 5	GO:0004672,GO:0005515,GO:0006468,GO:0005524,GO:0016772,GO:0004674	protein kinase activity|protein binding|protein phosphorylation|ATP binding|transferase activity, transferring phosphorus-containing groups|protein serine/threonine kinase activity
Niben101Scf00750g00005	0	1	1	1	0		Proteinase inhibitor I-B	GO:0009611,GO:0004867	response to wounding|serine-type endopeptidase inhibitor activity
Niben101Scf00750g02005	0	1	1	0	0		Proteinase inhibitor 1	GO:0009611,GO:0004867	response to wounding|serine-type endopeptidase inhibitor activity
Niben101Scf00752g03015	0	0	0	1	0	EXL3; At1g75900; T4O12.13	GDSL esterase/lipase	GO:0006629,GO:0016788	lipid metabolic process|hydrolase activity, acting on ester bonds
Niben101Scf00756g01005	0	0	1	1	1		unknown protein
Niben101Scf00757g03002	0	0	0	1	0	AFP-D1	Ninja-family protein 3
Niben101Scf00757g05003	0	0	0	1	0	LNG2; Synonyms=TRM1; At3g02170; F14P3.18, F1C9.4	Protein LONGIFOLIA 2
Niben101Scf00759g00004	0	0	0	0	1	LBD6; Synonyms=AS2; At1g65620; F5I14.15	LOB domain-containing protein 6
Niben101Scf00761g05015	1	0	0	1	0	SAP5; At3g12630; T2E22.105, T2E22.6	Zinc finger A20 and AN1 domain-containing stress-associated protein 5	GO:0008270	zinc ion binding
Niben101Scf00764g02011	0	0	0	0	1	KAT1; At5g46240; MPL12.2	Potassium channel protein 1	GO:0016020,GO:0006813,GO:0005249,GO:0005216,GO:0006811,GO:0055085	membrane|potassium ion transport|voltage-gated potassium channel activity|ion channel activity|ion transport|transmembrane transport
Niben101Scf00766g00013	0	1	0	0	0		lysine ketoglutarate reductase trans-splicing protein [Medicago truncatula]
Niben101Scf00773g03003	0	0	0	1	0	IRK {ECO:0000303|Ref.1}; At3g56370 {ECO:0000312|Araport:AT3G56370}; T5P19.20 {ECO:0000312|EMBL:CAB88040.1}	Cysteine-rich receptor-like protein kinase 3	GO:0016772,GO:0006468,GO:0005524,GO:0005515,GO:0004672	transferase activity, transferring phosphorus-containing groups|protein phosphorylation|ATP binding|protein binding|protein kinase activity
Niben101Scf00773g05007	0	0	0	1	0		lipase [Chloroflexus sp. Y-396-1]	GO:0006505,GO:0016788,GO:0006886	GPI anchor metabolic process|hydrolase activity, acting on ester bonds|intracellular protein transport
Niben101Scf00773g08003	0	0	0	1	0	WUN1	Wound-induced protein 1
Niben101Scf00773g13004	1	0	0	1	0		Membrane lipoprotein, putative [Theobroma cacao] gb|EOX95907.1| Membrane lipoprotein, putative [Theobroma cacao]
Niben101Scf00774g01001	0	0	0	1	0		fatty acid desaturase 6	GO:0006629	lipid metabolic process	ko02020	Two-component system
Niben101Scf00775g05002	1	0	0	0	0	ABCG21; Synonyms=WBC21; At3g25620; T5M7.6	ABC transporter G family member 12
Niben101Scf00776g02002	1	0	0	1	1		TPA: hypothetical protein ZEAMMB73_793304 [Zea mays]
Niben101Scf00776g04004	0	0	1	1	1	ETG1; At2g40550; T2P4.10	Mini-chromosome maintenance complex-binding protein
Niben101Scf00777g00004	0	0	1	1	1		unknown protein
Niben101Scf00780g01029	0	1	1	1	0	EXLA1; Synonyms=EXPL1; Os03g0132200, LOC_Os03g04020; OJ1004C08.4, OsJ_09301 {ECO:0000312|EMBL:EEE58281.1}	Expansin-like A1	GO:0005576,GO:0019953	extracellular region|sexual reproduction
Niben101Scf00781g00004	0	0	1	0	0		Adenine nucleotide alpha hydrolases-like superfamily protein
Niben101Scf00781g02001	0	0	0	1	0	Pds5a	Sister chromatid cohesion protein PDS5 homolog A	GO:0005488	binding
Niben101Scf00782g01007	0	0	1	0	1	At5g39865; MYH19.5	Glutaredoxin family protein	GO:0009055,GO:0015035,GO:0045454	electron transfer activity|protein disulfide oxidoreductase activity|cell redox homeostasis
Niben101Scf00783g05024	0	0	1	1	0	DOT3 {ECO:0000303|PubMed:18643975}; At5g10250; F18D22.20	Phototropic-responsive NPH3 family protein	GO:0005515,GO:0016567	protein binding|protein ubiquitination
Niben101Scf00788g00008	0	0	1	1	0	At2g24580; F25P17.12	N-methyl-L-tryptophan oxidase	GO:0055114,GO:0016491	oxidation-reduction process|oxidoreductase activity	ko00260,ko00310,ko04146	Glycine, serine and threonine metabolism|Lysine degradation|Peroxisome
Niben101Scf00789g00002	0	0	1	1	1		Plant protein of unknown function (DUF936)
Niben101Scf00789g00009	0	0	1	0	1	ALDH2C4; Synonyms=REF1; At3g24503; MOB24.3	Aldehyde dehydrogenase	GO:0016491,GO:0008152,GO:0016620,GO:0055114	oxidoreductase activity|metabolic process|oxidoreductase activity, acting on the aldehyde or oxo group of donors, NAD or NADP as acceptor|oxidation-reduction process	ko00940	Phenylpropanoid biosynthesis
Niben101Scf00797g09003	1	0	0	1	0		stress-associated protein 10 [Solanum pennellii]
Niben101Scf00797g17008	1	0	0	1	0	KINB1; At5g21170; T10F18.200	SNF1 protein kinase subunit beta-2	GO:0009744,GO:0005515,GO:0043562	response to sucrose|protein binding|cellular response to nitrogen levels	ko04152,ko04068	AMPK signaling pathway|FoxO signaling pathway
Niben101Scf00798g00001	0	0	0	0	1		BnaC05g08490D [Brassica napus]
Niben101Scf00799g00011	0	0	0	1	0	NAC002; Synonyms=ATAF1; At1g01720; T1N6.12	NAC domain-containing protein 2	GO:0003677,GO:0006355	DNA binding|regulation of transcription, DNA-templated
Niben101Scf00799g05006	0	0	0	0	1	CYCA1-1; At1g44110; T7O23.18	Cyclin A1	GO:0051726,GO:0019901,GO:0005634,GO:0000079	regulation of cell cycle|protein kinase binding|nucleus|regulation of cyclin-dependent protein serine/threonine kinase activity
Niben101Scf00799g05011	1	0	0	0	0	tolB {ECO:0000255|HAMAP-Rule:MF_00671}; CT0636	tolB protein-related
Niben101Scf00803g01018	0	0	0	1	0		BnaC09g07330D [Brassica napus]
Niben101Scf00805g00003	0	0	0	0	1		SAUR-like auxin-responsive protein family			ko04075	Plant hormone signal transduction
Niben101Scf00807g03020	0	0	0	1	0		Hippocampus abundant transcript-like protein [Medicago truncatula]
Niben101Scf00811g05002	0	0	0	1	0	At4g29360; F17A13.180	Glucan endo-1,3-beta-glucosidase 2	GO:0005975,GO:0004553	carbohydrate metabolic process|hydrolase activity, hydrolyzing O-glycosyl compounds
Niben101Scf00817g03001	0	1	0	0	0	TBL25; At1g01430; F6F3.23	Protein trichome birefringence-like 25
Niben101Scf00817g05006	0	0	0	1	0	STR4; Synonyms=TROL {ECO:0000303|PubMed:19682289}; At4g01050 {ECO:0000312|Araport:AT4G01050}; F2N1.31 {ECO:0000312|EMBL:CAB80914.1}	Rhodanese-like domain-containing protein 4, chloroplastic
Niben101Scf00818g02006	0	1	0	1	0		thionin-like protein [Nicotiana tabacum]
Niben101Scf00819g01008	1	0	0	1	0	CID2; At4g14270; dl3175w	Protein EARLY RESPONSIVE TO DEHYDRATION 15
Niben101Scf00819g05002	1	0	0	0	0	WUN1	Wound-induced protein 1
Niben101Scf00819g08009	0	1	1	1	0	At3g56180; F18O21.140	Transmembrane amino acid transporter family protein
Niben101Scf00819g08010	0	0	1	0	0	At3g56180; F18O21.140	Protein LURP-one-related 14
Niben101Scf00819g11005	0	0	1	1	0		transcription factor bHLH93-like protein [Medicago truncatula]	GO:0046983	protein dimerization activity
Niben101Scf00821g04002	0	0	0	1	0	ACR4 {ECO:0000303|PubMed:12481063}; At1g69040 {ECO:0000312|Araport:AT1G69040}; F4N2.2 {ECO:0000312|EMBL:AAF27052.1}	Bifunctional uridylyltransferase/uridylyl-removing enzyme	GO:0008152,GO:0016597	metabolic process|amino acid binding
Niben101Scf00821g08003	0	0	1	0	0	BHLH49; Synonyms=ACE1, EN82; At1g68920; T6L1.10	Transcription factor EB	GO:0046983	protein dimerization activity
Niben101Scf00823g00001	0	0	0	1	0	GRXC11; Synonyms=ROXY4; At3g62950; T20O10.50	Glutaredoxin-C1	GO:0009055,GO:0015035,GO:0045454	electron transfer activity|protein disulfide oxidoreductase activity|cell redox homeostasis
Niben101Scf00823g00002	0	1	0	1	0	GRXC13; Synonyms=ROXY9; At2g47880; F17A22.27, T9J23.13	Glutaredoxin-C1	GO:0009055,GO:0015035,GO:0045454	electron transfer activity|protein disulfide oxidoreductase activity|cell redox homeostasis
Niben101Scf00824g00002	0	1	0	0	1	GLN1	Glutamine synthetase	GO:0004356,GO:0006807,GO:0006542	glutamate-ammonia ligase activity|nitrogen compound metabolic process|glutamine biosynthetic process	ko00910,ko00630,ko02020,ko01230,ko00250,ko00220	Nitrogen metabolism|Glyoxylate and dicarboxylate metabolism|Two-component system|Biosynthesis of amino acids|Alanine, aspartate and glutamate metabolism|Arginine biosynthesis
Niben101Scf00825g04003	0	0	0	0	1	PHYE	Phytochrome E	GO:0006355,GO:0004871,GO:0016020,GO:0000155,GO:0007165,GO:0009584	regulation of transcription, DNA-templated|signal transducer activity|membrane|phosphorelay sensor kinase activity|signal transduction|detection of visible light
Niben101Scf00830g00012	0	1	1	1	0		folic acid binding / transferase [Arabidopsis thaliana] gb|AEC07082.1| folic acid binding / transferase [Arabidopsis thaliana]	GO:0008152,GO:0016740,GO:0005542	metabolic process|transferase activity|folic acid binding
Niben101Scf00831g01006	0	1	0	1	0	CLH2; At5g43860; MQD19.22	Chlorophyllase-1	GO:0047746,GO:0015996	chlorophyllase activity|chlorophyll catabolic process	ko00860	Porphyrin and chlorophyll metabolism
Niben101Scf00837g10012	0	1	0	0	0	HSP90	Chaperone protein htpG family protein	GO:0006457,GO:0005524,GO:0006950,GO:0051082	protein folding|ATP binding|response to stress|unfolded protein binding	ko04141,ko04151	Protein processing in endoplasmic reticulum|PI3K-Akt signaling pathway
Niben101Scf00837g11004	0	1	0	0	0	HSP90	Chaperone protein htpG family protein	GO:0006457,GO:0006950,GO:0005524,GO:0051082	protein folding|response to stress|ATP binding|unfolded protein binding	ko04141,ko04151	Protein processing in endoplasmic reticulum|PI3K-Akt signaling pathway
Niben101Scf00837g12023	0	0	0	0	1	EXL3; At1g75900; T4O12.13	GDSL esterase/lipase	GO:0016788,GO:0006629	hydrolase activity, acting on ester bonds|lipid metabolic process
Niben101Scf00845g00004	0	0	0	1	0	ndrA; DDB_G0278457	Protein kinase family protein	GO:0016772,GO:0006468,GO:0005524,GO:0004672	transferase activity, transferring phosphorus-containing groups|protein phosphorylation|ATP binding|protein kinase activity
Niben101Scf00851g04002	1	0	0	0	0	At5g22090; T6G21.200	BnaA03g08390D [Brassica napus]
Niben101Scf00858g04015	0	0	0	1	0		conserved hypothetical protein [Ricinus communis] gb|EEF31465.1| conserved hypothetical protein [Ricinus communis]
Niben101Scf00862g02048	0	0	1	0	1		Cyclin family protein	GO:0005634	nucleus	ko04068,ko04115,ko04110	FoxO signaling pathway|p53 signaling pathway|Cell cycle
Niben101Scf00863g09004	0	0	0	1	0	LBD6; Synonyms=AS2; At1g65620; F5I14.15	LOB domain-containing protein 6
Niben101Scf00864g01007	0	0	0	1	0	DTX35 {ECO:0000303|PubMed:11739388}; Synonyms=FFT {ECO:0000303|PubMed:19995827}; At4g25640 {ECO:0000312|Araport:AT4G25640}; L73G19.20 {ECO:0000312|EMBL:CAB43695.1}	Multidrug resistance protein MdtK	GO:0016020,GO:0015297,GO:0015238,GO:0006855,GO:0055085	membrane|antiporter activity|drug transmembrane transporter activity|drug transmembrane transport|transmembrane transport
Niben101Scf00867g00001	0	0	0	1	0	AED3 {ECO:0000303|PubMed:24755512}; At1g09750 {ECO:0000312|Araport:AT1G09750}; F21M12.13 {ECO:0000312|EMBL:AAB60729.1}	Eukaryotic aspartyl protease family protein	GO:0006508,GO:0004190	proteolysis|aspartic-type endopeptidase activity
Niben101Scf00869g06024	0	0	1	1	1	TOP2; At3g23890; F14O13.7	DNA topoisomerase 4 subunit B	GO:0003677,GO:0003918,GO:0005524,GO:0006265,GO:0006259	DNA binding|DNA topoisomerase type II (ATP-hydrolyzing) activity|ATP binding|DNA topological change|DNA metabolic process
Niben101Scf00870g05003	1	0	0	1	0	EREBP1; Os02g0782700, LOC_Os02g54160; OJ1311_D08.9	Ethylene-responsive transcription factor 1	GO:0003700,GO:0003677,GO:0006355	DNA binding transcription factor activity|DNA binding|regulation of transcription, DNA-templated
Niben101Scf00870g05004	1	0	0	1	0	At1g54070 {ECO:0000312|Araport:AT1G54070}; F15I1.15 {ECO:0000312|EMBL:AAD25779.1}	dormancy/auxin associated protein [Medicago truncatula]
Niben101Scf00872g01003	1	0	0	1	0	EFM {ECO:0000303|PubMed:25132385}; At2g03500 {ECO:0000312|Araport:AT2G03500}; T4M8.7 {ECO:0000312|EMBL:AAL31188.1}	myb-like transcription factor family protein	GO:0003677	DNA binding
Niben101Scf00873g02007	1	0	0	1	0	WSD1; At5g37300; MNJ8.9	O-acyltransferase WSD1-like protein [Medicago truncatula]	GO:0045017,GO:0004144	glycerolipid biosynthetic process|diacylglycerol O-acyltransferase activity
Niben101Scf00878g04011	0	0	0	0	1		Malate dehydrogenase	GO:0006108,GO:0016616,GO:0055114,GO:0030060,GO:0005975,GO:0003824,GO:0016615,GO:0016491,GO:0044262	malate metabolic process|oxidoreductase activity, acting on the CH-OH group of donors, NAD or NADP as acceptor|oxidation-reduction process|L-malate dehydrogenase activity|carbohydrate metabolic process|catalytic activity|malate dehydrogenase activity|oxidoreductase activity|cellular carbohydrate metabolic process	ko00710,ko01200,ko00630,ko00620,ko00020,ko00270	Carbon fixation in photosynthetic organisms|Carbon metabolism|Glyoxylate and dicarboxylate metabolism|Pyruvate metabolism|Citrate cycle (TCA cycle)|Cysteine and methionine metabolism
Niben101Scf00878g04013	1	1	1	0	0	SPL8; At1g02065; T7I23.32	Squamosa promoter-binding-like protein 8	GO:0005634,GO:0003677	nucleus|DNA binding
Niben101Scf00878g05001	0	0	1	0	0		product [Oryza sativa Japonica Group]
Niben101Scf00879g10002	1	0	0	0	0		Unknown protein
Niben101Scf00883g02011	1	0	0	0	0		BnaA09g07910D [Brassica napus]
Niben101Scf00883g10001	0	0	0	1	0	GC1 {ECO:0000303|PubMed:15120068}; Synonyms=SULA {ECO:0000303|PubMed:15208387}; At2g21280 {ECO:0000312|Araport:AT2G21280}; F3K23	multidrug MFS transporter [Calothrix sp. 336/3]
Niben101Scf00883g11002	0	0	1	1	0	SAUR50 {ECO:0000303|PubMed:12036261}; At4g34760 {ECO:0000312|Araport:AT4G34760}; T4L20.340 {ECO:0000312|EMBL:CAA18855.1}	SAUR-like auxin-responsive protein family			ko04075	Plant hormone signal transduction
Niben101Scf00883g13016	0	1	1	0	0	INVB {ECO:0000303|PubMed:21441406}; At4g34860 {ECO:0000312|Araport:AT4G34860}; T11I11.100 {ECO:0000312|EMBL:CAB45447.1}	Plant neutral invertase family protein	GO:0003824,GO:0033926	catalytic activity|glycopeptide alpha-N-acetylgalactosaminidase activity
Niben101Scf00883g14001	0	1	0	0	0	At2g21160; F26H11.8	Translocon-associated protein subunit alpha	GO:0005789	endoplasmic reticulum membrane	ko04141	Protein processing in endoplasmic reticulum
Niben101Scf00885g14015	0	0	0	1	0		Remorin family protein
Niben101Scf00887g00009	0	0	1	1	0	DPB2 {ECO:0000305}; Synonyms=CYL2 {ECO:0000303|PubMed:16212602}; At5g22110 {ECO:0000312|Araport:AT5G22110}	DNA polymerase epsilon subunit B2	GO:0003887,GO:0006260,GO:0003677	DNA-directed DNA polymerase activity|DNA replication|DNA binding	ko03030,ko03420,ko00230,ko00240,ko03410	DNA replication|Nucleotide excision repair|Purine metabolism|Pyrimidine metabolism|Base excision repair
Niben101Scf00887g02002	0	0	0	1	0	RVE7; Synonyms=EPR1; At1g18330; F15H18.16	At5g37260-like protein [Solanum arcanum]	GO:0003677,GO:0003682	DNA binding|chromatin binding
Niben101Scf00887g02006	1	1	1	1	0	ODC	Ornithine decarboxylase	GO:0006596,GO:0003824	polyamine biosynthetic process|catalytic activity	ko00330,ko00480	Arginine and proline metabolism|Glutathione metabolism
Niben101Scf00887g04015	0	0	1	0	1	At1g48405 {ECO:0000312|Araport:AT1G48405}; F11A17.4 {ECO:0000312|EMBL:AAD49756.1}, T1N15.1 {ECO:0000312|EMBL:AAF79719.1}	Kinase interacting (KIP1-like) family protein
Niben101Scf00887g05008	0	0	1	1	0	AGD15; At3g17660; MKP6.22	ARF-GAP domain 15			ko04144	Endocytosis
Niben101Scf00893g00004	1	1	0	0	0	BHLH63; Synonyms=CIB1, EN84; At4g34530; T4L20.110	Transcription factor bHLH63	GO:0046983	protein dimerization activity
Niben101Scf00893g01029	1	0	0	0	0	AGPS1	Glucose-1-phosphate adenylyltransferase family protein	GO:0008878,GO:0016779,GO:0009058,GO:0005978	glucose-1-phosphate adenylyltransferase activity|nucleotidyltransferase activity|biosynthetic process|glycogen biosynthetic process	ko00520,ko00500	Amino sugar and nucleotide sugar metabolism|Starch and sucrose metabolism
Niben101Scf00893g01039	0	0	0	0	1	SYP112; At2g18260; T30D6.23	Syntaxin-112	GO:0006886,GO:0005484,GO:0016192,GO:0005515,GO:0016020	intracellular protein transport|SNAP receptor activity|vesicle-mediated transport|protein binding|membrane	ko04130	SNARE interactions in vesicular transport
Niben101Scf00894g01001	0	0	1	1	0		Quinolone resistance protein NorA	GO:0016021,GO:0055085	integral component of membrane|transmembrane transport
Niben101Scf00897g00001	1	0	1	0	1	NCED1	9-cis-epoxycarotenoid dioxygenase, chloroplastic			ko00906	Carotenoid biosynthesis
Niben101Scf00901g05006	1	0	0	0	0	Lypla2	Acyl-protein thioesterase 2	GO:0016787	hydrolase activity	ko00564	Glycerophospholipid metabolism
Niben101Scf00901g07009	0	0	0	1	0	UVR3; At3g15620; SJ11.2	(6-4)DNA photolyase	GO:0003913,GO:0006281	DNA photolyase activity|DNA repair
Niben101Scf00902g06003	0	0	1	1	0	DCR; Synonyms=PEL3; At5g23940; MRO11.2	HXXXD-type acyl-transferase family protein	GO:0016747	transferase activity, transferring acyl groups other than amino-acyl groups
Niben101Scf00905g13001	0	1	1	1	0		BnaC08g12990D [Brassica napus]
Niben101Scf00906g00015	0	0	0	0	1	GT; Synonyms=UGT76	UDP-glucuronosyltransferase 1-1	GO:0016758,GO:0008152	transferase activity, transferring hexosyl groups|metabolic process
Niben101Scf00907g00002	1	0	0	1	0	SSL10 {ECO:0000303|PubMed:10777701}; Synonyms=SS8 {ECO:0000303|PubMed:19121120}; At3g57030 {ECO:0000312|Araport:AT3G57030}; F24I3.110 {ECO:0000312|EMBL:CAB72173.1}	strictosidine synthase-like 3	GO:0009058,GO:0016844	biosynthetic process|strictosidine synthase activity
Niben101Scf00909g01004	0	0	0	1	0		Unknown protein
Niben101Scf00912g02003	1	0	0	1	0	CAT7; At3g10600; F13M14.11, F18K10.21	cationic amino acid transporter 7	GO:0016020,GO:0015171,GO:0003333	membrane|amino acid transmembrane transporter activity|amino acid transmembrane transport
Niben101Scf00912g05003	0	0	0	1	0	OFP13; At5g04820; MUK11.14	ovate family protein 13
Niben101Scf00919g03002	0	0	0	1	0	sll1770	Protein kinase superfamily protein	GO:0016772	transferase activity, transferring phosphorus-containing groups
Niben101Scf00920g00002	1	0	0	1	0	SDI1 {ECO:0000303|PubMed:19154231}; At5g48850 {ECO:0000312|Araport:AT5G48850}; K24G6.19 {ECO:0000312|EMBL:BAB09438.1}	male sterility MS5 [Arabidopsis thaliana]	GO:0005515	protein binding
Niben101Scf00936g00004	0	0	1	1	0	UBC37; At3g24515; MOB24.7	ubiquitin-conjugating enzyme 37			ko03460	Fanconi anemia pathway
Niben101Scf00953g01016	0	0	1	0	1		BnaA01g18040D [Brassica napus]
Niben101Scf00953g04020	1	0	0	0	0		BnaC05g07770D [Brassica napus]
Niben101Scf00953g07005	0	0	1	0	1		BnaC07g05560D [Brassica napus]
Niben101Scf00955g01003	0	1	1	1	0	CK1; Synonyms=CK; At1g71697; F14O23.8, F26A9.3	Ethanolamine kinase 2			ko00564	Glycerophospholipid metabolism
Niben101Scf00956g00004	0	1	0	0	0	EVN {ECO:0000303|PubMed:25919390}; At3g45040 {ECO:0000312|EMBL:AEE77982.1}; F14D17.110 {ECO:0000312|EMBL:CAB89319.1}	Dolichol kinase	GO:0030176,GO:0004168,GO:0043048	integral component of endoplasmic reticulum membrane|dolichol kinase activity|dolichyl monophosphate biosynthetic process	ko00510	N-Glycan biosynthesis
Niben101Scf00960g15004	0	0	0	1	0	SULTR1;3; At1g22150; F2E2.22	Sulfate transporter 1.3	GO:0005886,GO:0008271,GO:0016020,GO:0015116,GO:0016021,GO:0055085,GO:0008272	plasma membrane|secondary active sulfate transmembrane transporter activity|membrane|sulfate transmembrane transporter activity|integral component of membrane|transmembrane transport|sulfate transport
Niben101Scf00960g15006	0	0	0	1	0	ACC1; Synonyms=EMB22, GK, PAS3; At1g36160; F15C21.1	acetyl-CoA carboxylase 1	GO:0008152,GO:0046872,GO:0003989,GO:0016874,GO:0003824,GO:0006633,GO:0004075,GO:0005524	metabolic process|metal ion binding|acetyl-CoA carboxylase activity|ligase activity|catalytic activity|fatty acid biosynthetic process|biotin carboxylase activity|ATP binding	ko00061,ko00620,ko04152,ko00640,ko01212,ko00254	Fatty acid biosynthesis|Pyruvate metabolism|AMPK signaling pathway|Propanoate metabolism|Fatty acid metabolism|Aflatoxin biosynthesis
Niben101Scf00964g00003	0	0	0	0	1	CNGC15C {ECO:0000303|PubMed:27230377}; MTR_2g094860 {ECO:0000312|EnsemblPlants:KEH39345}	cyclic nucleotide-gated channel 15	GO:0006811,GO:0055085,GO:0016020,GO:0005216	ion transport|transmembrane transport|membrane|ion channel activity
Niben101Scf00966g04004	0	0	1	1	1	PKS1; At2g02950; T17M13.12	Protein PHYTOCHROME KINASE SUBSTRATE 1
Niben101Scf00974g01017	0	0	0	1	0	PDCB3; At1g18650; F25I16.1	Glucan endo-1,3-beta-glucosidase 7
Niben101Scf00975g01013	0	0	0	0	1	RLP12; At1g71400; F26A9.22, F3I17.30	Leucine-rich receptor-like protein kinase family protein	GO:0005515	protein binding
Niben101Scf00978g12003	0	0	0	1	0	NPC1; At1g07230; F10K1.6	hydrolase, acting on ester bonds, putative [Ricinus communis] gb|EEF36750.1| hydrolase, acting on ester bonds, putative [Ricinus communis]	GO:0016788	hydrolase activity, acting on ester bonds	ko00562,ko02024,ko00565,ko00564	Inositol phosphate metabolism|Quorum sensing|Ether lipid metabolism|Glycerophospholipid metabolism
Niben101Scf00980g04007	0	1	0	0	0		Plant protein 1589 of unknown function
Niben101Scf00991g06001	1	0	1	0	0	ACA2; At4g37640; F19F18.130	Calcium-transporting ATPase 2	GO:0005516,GO:0005524,GO:0016020,GO:0070588,GO:0046872,GO:0005388,GO:0016021,GO:0000166	calmodulin binding|ATP binding|membrane|calcium ion transmembrane transport|metal ion binding|calcium-transporting ATPase activity|integral component of membrane|nucleotide binding
Niben101Scf00991g10002	0	0	0	1	0	At2g23060; F21P24.12	Acyl-CoA N-acyltransferases (NAT) superfamily protein	GO:0008080	N-acetyltransferase activity
Niben101Scf00991g13024	0	0	1	1	1	DDB_G0288723	UPF0553 protein C9orf64 homolog
Niben101Scf00994g06007	1	0	0	0	0	PKL; Synonyms=CHR6 {ECO:0000303|PubMed:16547115}, GYM; At2g25170; F13D4.130	Chromodomain-helicase-DNA-binding protein 3	GO:0008270,GO:0005524,GO:0003677,GO:0005515	zinc ion binding|ATP binding|DNA binding|protein binding
Niben101Scf00995g00005	1	0	0	1	0		Protein of unknown function, DUF584
Niben101Scf00996g02002	0	0	1	1	1	PDF1; At2g42840; F7D19.16	meiosis 5 [Zea mays]
Niben101Scf00996g02009	0	0	1	1	1	XTH15 {ECO:0000303|PubMed:12514239}; Synonyms=XTR7 {ECO:0000303|PubMed:8696366}; At4g14130 {ECO:0000312|Araport:AT4G14130}; dl3105c {ECO:0000312|EMBL:CAB10192.1}, FCAALL.173 {ECO:0000312|EMBL:CAB78455.1}	Xyloglucan endotransglucosylase/hydrolase protein 22	GO:0005618,GO:0048046,GO:0005975,GO:0006073,GO:0016762,GO:0004553	cell wall|apoplast|carbohydrate metabolic process|cellular glucan metabolic process|xyloglucan:xyloglucosyl transferase activity|hydrolase activity, hydrolyzing O-glycosyl compounds
Niben101Scf01001g07015	1	0	0	1	0	At4g18380; F28J12.40	F-box protein	GO:0005515	protein binding
Niben101Scf01002g01001	1	0	0	0	0	BZIP61 {ECO:0000303|PubMed:11906833}; At3g58120; F9D24.30	Basic-leucine zipper (bZIP) transcription factor family protein
Niben101Scf01005g05014	1	0	0	0	0		Unknown protein
Niben101Scf01005g05015	0	0	1	1	1	MCM9; At2g14050; F9B22	DNA replication licensing factor MCM3	GO:0006260,GO:0005524,GO:0003677	DNA replication|ATP binding|DNA binding
Niben101Scf01005g07009	0	1	0	0	0	At3g10140; T22K18.3	HGWP repeat containing protein-like protein [Medicago truncatula]
Niben101Scf01006g07002	0	0	0	0	1		Ras-related protein Rab-13	GO:0006913,GO:0006886,GO:0007264,GO:0016020,GO:0007165,GO:0006184,GO:0005525,GO:0003924,GO:0005622,GO:0015031	nucleocytoplasmic transport|intracellular protein transport|small GTPase mediated signal transduction|membrane|signal transduction|obsolete GTP catabolic process|GTP binding|GTPase activity|intracellular|protein transport	ko04144,ko04145	Endocytosis|Phagosome
Niben101Scf01008g01008	1	0	0	1	0	DRMH1 {ECO:0000305}; Synonyms=ARP1 {ECO:0000303|PubMed:23065269}, DRM2 {ECO:0000303|PubMed:24442277}; At2g33830 {ECO:0000312|Araport:AT2G33830}; T1B8.13 {ECO:0000312|EMBL:AAK32858.1}	Dormancy/auxin associated family protein
Niben101Scf01008g02005	0	0	1	0	0	NSL1; At1g28380; F3M18.18	MAC/Perforin domain-containing protein
Niben101Scf01009g00008	0	0	1	0	0	At5g02620; T22P11.210	Ankyrin repeat family protein	GO:0005515	protein binding
Niben101Scf01012g02007	0	0	0	1	0	R1B-16; PGEC858M02.12	Disease resistance RPP8-like protein 3
Niben101Scf01013g04009	0	0	1	0	0	HERC1	Regulator of chromosome condensation (RCC1) family with FYVE zinc finger domain	GO:0046872	metal ion binding
Niben101Scf01013g06001	0	0	1	1	1	KIN10A {ECO:0000305}; Synonyms=PAKRP2 {ECO:0000312|EMBL:AAL32294.1}; At4g14330 {ECO:0000312|Araport:AT4G14330}; dl3205w {ECO:0000312|EMBL:CAB10212.1}, FCAALL.179 {ECO:0000312|EMBL:CAB78475.1}	Kinesin-related protein 13	GO:0005871,GO:0005524,GO:0008017,GO:0007018,GO:0003777	kinesin complex|ATP binding|microtubule binding|microtubule-based movement|microtubule motor activity
Niben101Scf01015g01002	0	0	1	1	1	WIN2	Wound-induced protein	GO:0042742,GO:0050832,GO:0008061	defense response to bacterium|defense response to fungus|chitin binding
Niben101Scf01017g02001	1	0	0	0	0		BnaA04g20080D [Brassica napus]
Niben101Scf01017g03006	1	1	0	0	0	UGT74E2; At1g05680; F3F20.13	UDP-Glycosyltransferase superfamily protein	GO:0008152,GO:0016758	metabolic process|transferase activity, transferring hexosyl groups
Niben101Scf01018g04014	0	0	1	0	0	EAF1A; At3g24880 {ECO:0000312|Araport:AT3G24880}; K7P8.17 {ECO:0000312|EMBL:BAB02898.1}	Helicase/SANT-associated, DNA binding protein	GO:0003682,GO:0003677	chromatin binding|DNA binding
Niben101Scf01022g01001	0	0	0	0	1	C/VIF1; Synonyms=CIF1, VIF1; At1g47960; T2J15.13	invertase inhibitor [Solanum tuberosum]	GO:0004857,GO:0030599	enzyme inhibitor activity|pectinesterase activity
Niben101Scf01024g04002	0	1	0	0	0		wound-responsive family protein [Medicago truncatula]
Niben101Scf01025g01013	0	0	0	1	0	FBA2 {ECO:0000303|PubMed:22561114}; At4g38970; F19H22.70	fructose-bisphosphate aldolase 2	GO:0004332,GO:0003824,GO:0006096	fructose-bisphosphate aldolase activity|catalytic activity|glycolytic process	ko00710,ko00680,ko01200,ko01230,ko00030,ko00051,ko00010	Carbon fixation in photosynthetic organisms|Methane metabolism|Carbon metabolism|Biosynthesis of amino acids|Pentose phosphate pathway|Fructose and mannose metabolism|Glycolysis / Gluconeogenesis
Niben101Scf01025g02004	0	0	1	0	0		Arginine decarboxylase	GO:0008295,GO:0008792,GO:0003824,GO:0006527	spermidine biosynthetic process|arginine decarboxylase activity|catalytic activity|arginine catabolic process	ko00330	Arginine and proline metabolism
Niben101Scf01025g10006	0	0	0	1	0	PBL11 {ECO:0000303|PubMed:20413097}; Synonyms=NAK {ECO:0000303|PubMed:8218420}; At5g02290; T1E22_50	Receptor-like protein kinase	GO:0016772,GO:0004674,GO:0005524,GO:0006468,GO:0004672	transferase activity, transferring phosphorus-containing groups|protein serine/threonine kinase activity|ATP binding|protein phosphorylation|protein kinase activity
Niben101Scf01027g01017	1	1	1	1	1	PDI	Protein disulfide isomerase-like 1-4	GO:0045454,GO:0016853,GO:0005783	cell redox homeostasis|isomerase activity|endoplasmic reticulum	ko04141	Protein processing in endoplasmic reticulum
Niben101Scf01033g04010	0	0	0	1	0		BnaC06g26240D [Brassica napus]
Niben101Scf01036g03001	0	1	1	0	0	PORA; Synonyms=NPR	Protochlorophyllide reductase	GO:0016630,GO:0055114,GO:0008152,GO:0016491	protochlorophyllide reductase activity|oxidation-reduction process|metabolic process|oxidoreductase activity	ko00860	Porphyrin and chlorophyll metabolism
Niben101Scf01036g03002	1	0	0	1	0	TSJT1	Aluminium induced protein with YGL and LRDR motifs
Niben101Scf01036g03005	0	0	0	1	0		nucleic acid binding protein, putative [Ricinus communis] gb|EEF34783.1| nucleic acid binding protein, putative [Ricinus communis]
Niben101Scf01037g08005	0	0	0	0	1	CSC1; At4g22120; F1N20.220	ERD (early-responsive to dehydration stress) family protein	GO:0016020	membrane
Niben101Scf01042g03010	0	0	1	1	0		conserved hypothetical protein [Ricinus communis] gb|EEF29405.1| conserved hypothetical protein [Ricinus communis]
Niben101Scf01045g00022	0	0	1	1	0	MES13; At1g26360; T1K7.26	methyl esterase 13
Niben101Scf01046g02014	0	0	0	1	0	GIP1; Synonyms=GIP1B; At4g09550; T15G18.30	Mitotic-spindle organizing protein 1B
Niben101Scf01046g03001	0	1	1	1	1	Dek	DEK domain-containing chromatin associated protein	GO:0003677	DNA binding
Niben101Scf01046g03010	1	0	1	0	1	SWEET14; Synonyms=Os11N3; OsI_36230	Bidirectional sugar transporter N3	GO:0016021	integral component of membrane
Niben101Scf01051g05008	0	0	0	1	0	NPF6.3; Synonyms=CHL1, NRT1, NRT1.1; At1g12110; F12F1.1, T28K15_13	Protein NRT1/ PTR FAMILY 6.3	GO:0005215,GO:0016020,GO:0006810,GO:0006857	transporter activity|membrane|transport|oligopeptide transport
Niben101Scf01055g02003	0	0	0	1	0	PBS1 {ECO:0000303|PubMed:11359614}; At5g13160 {ECO:0000312|Araport:AT5G13160}; T19L5.120 {ECO:0000312|EMBL:CAC05444.1}	Receptor-like protein kinase	GO:0006468,GO:0005524,GO:0016772,GO:0004674,GO:0004672	protein phosphorylation|ATP binding|transferase activity, transferring phosphorus-containing groups|protein serine/threonine kinase activity|protein kinase activity
Niben101Scf01060g00001	0	0	0	0	1	At5g44400 {ECO:0000312|Araport:AT5G44400}; K9L2.20 {ECO:0000312|EMBL:BAB10125.1}	Charged multivesicular body protein 2a homolog 2	GO:0007034	vacuolar transport
Niben101Scf01061g04013	0	0	0	0	1	PATL4; At1g30690; T5I8.14	Phosphatidylinositol transfer protein SFH5	GO:0016021,GO:0006810	integral component of membrane|transport
Niben101Scf01061g08012	0	0	0	1	0	PHRF1; Synonyms=KIAA1542	RING/FYVE/PHD zinc finger superfamily protein	GO:0008270,GO:0005515	zinc ion binding|protein binding
Niben101Scf01062g01001	1	0	0	0	0	HST; Synonyms=HCT	hydroxycinnamoyl-CoA shikimate/quinate hydroxycinnamoyl transferase	GO:0016747	transferase activity, transferring acyl groups other than amino-acyl groups	ko00940,ko00945,ko00941	Phenylpropanoid biosynthesis|Stilbenoid, diarylheptanoid and gingerol biosynthesis|Flavonoid biosynthesis
Niben101Scf01063g02002	0	0	1	0	0	SNL6 {ECO:0000303|PubMed:20862311}; Os01g0639200 {ECO:0000312|EMBL:BAF05588.1}, LOC_Os01g45200 {ECO:0000305}; P0004A09.22 {ECO:0000312|EMBL:BAD68587.1}, P0004A09.23 {ECO:0000312|EMBL:BAD68588.1}, P0696E01.43 {ECO:0000312|EMBL:BAD68953.1}, P0696E01.44 {ECO:0000312|EMBL:BAD68954.1}	Cinnamoyl-CoA reductase 1
Niben101Scf01063g08024	0	0	0	1	1	TIO; Synonyms=FU; At1g50240; F14I3.15	Serine/threonine-protein kinase 10	GO:0016772,GO:0004674,GO:0006468,GO:0005524,GO:0005488,GO:0004672	transferase activity, transferring phosphorus-containing groups|protein serine/threonine kinase activity|protein phosphorylation|ATP binding|binding|protein kinase activity	ko04341	Hedgehog signaling pathway - fly
Niben101Scf01063g09001	0	0	0	1	0	FATA	Acyl-ACP thioesterase	GO:0016790,GO:0006633	thiolester hydrolase activity|fatty acid biosynthetic process	ko00061	Fatty acid biosynthesis
Niben101Scf01063g11028	1	0	0	1	1	LSU2 {ECO:0000303|PubMed:25628631}; Synonyms=END6 {ECO:0000303|PubMed:22383539}; At5g24660 {ECO:0000312|Araport:AT5G24660}; MXC17.2 {ECO:0000312|EMBL:BAB09648.1}	protein RESPONSE TO LOW SULFUR 1 [Arabidopsis thaliana] gb|AEE78560.1| response to low sulfur 1 protein [Arabidopsis thaliana]
Niben101Scf01066g05008	0	1	0	0	0	DGAT3 {ECO:0000303|PubMed:22760209}; At1g48300 {ECO:0000312|Araport:AT1G48300}; F11A17.15 {ECO:0000312|EMBL:AAD49767.1}	NADH dehydrogenase [Acetivibrio cellulolyticus]
Niben101Scf01072g03042	0	0	0	0	1	TARBP1; Synonyms=TRM3, TRP185	23S rRNA (guanosine-2'-O-)-methyltransferase RlmB	GO:0003723,GO:0008173,GO:0006396	RNA binding|RNA methyltransferase activity|RNA processing
Niben101Scf01073g04022	0	0	1	1	1	POLA2	DNA polymerase alpha subunit B	GO:0006260,GO:0003677,GO:0003887	DNA replication|DNA binding|DNA-directed DNA polymerase activity	ko00230,ko00240,ko03030	Purine metabolism|Pyrimidine metabolism|DNA replication
Niben101Scf01073g07011	0	0	1	0	1	MAD2 {ECO:0000303|PubMed:19710914}; At3g25980 {ECO:0000312|Araport:AT3G25980}; MPE11.15 {ECO:0000312|EMBL:BAB01061.1}	Mitotic spindle checkpoint protein MAD2	GO:0007094	mitotic spindle assembly checkpoint	ko04114,ko04110,ko04111,ko04113	Oocyte meiosis|Cell cycle|Cell cycle - yeast|Meiosis - yeast
Niben101Scf01076g05026	1	0	0	1	0		alpha/beta-Hydrolases superfamily protein	GO:0006629	lipid metabolic process
Niben101Scf01078g00006	1	0	0	1	0		unknown protein
Niben101Scf01082g02019	0	1	1	1	0	Ppt1; Synonyms=Cln1, Ppt	Palmitoyl-protein thioesterase 1	GO:0002084,GO:0008474,GO:0098599	protein depalmitoylation|palmitoyl-(protein) hydrolase activity|palmitoyl hydrolase activity	ko04142,ko00062,ko01212	Lysosome|Fatty acid elongation|Fatty acid metabolism
Niben101Scf01084g01009	0	0	0	0	1
Niben101Scf01084g03003	0	0	1	1	1		Unknown protein
Niben101Scf01084g03004	0	0	0	1	0	GRP	Glycine-rich protein
Niben101Scf01084g05004	0	1	1	1	0	GRP	Glycine-rich protein
Niben101Scf01084g06002	0	0	1	1	0	GRP	Glycine-rich protein
Niben101Scf01085g04006	0	1	1	1	0	CYP73A2	Unknown protein			ko00130,ko01220,ko00945,ko00940,ko00360,ko00941	Ubiquinone and other terpenoid-quinone biosynthesis|Degradation of aromatic compounds|Stilbenoid, diarylheptanoid and gingerol biosynthesis|Phenylpropanoid biosynthesis|Phenylalanine metabolism|Flavonoid biosynthesis
Niben101Scf01085g04007	0	1	1	1	0	CYP73A11	cinnamate-4-hydroxylase	GO:0020037,GO:0055114,GO:0005506,GO:0016705	heme binding|oxidation-reduction process|iron ion binding|oxidoreductase activity, acting on paired donors, with incorporation or reduction of molecular oxygen	ko00130,ko01220,ko00945,ko00940,ko00360,ko00941	Ubiquinone and other terpenoid-quinone biosynthesis|Degradation of aromatic compounds|Stilbenoid, diarylheptanoid and gingerol biosynthesis|Phenylpropanoid biosynthesis|Phenylalanine metabolism|Flavonoid biosynthesis
Niben101Scf01091g00041	0	0	1	1	0	FDH1 {ECO:0000303|Ref.1}	formate dehydrogenase	GO:0051287,GO:0008152,GO:0055114,GO:0016616	NAD binding|metabolic process|oxidation-reduction process|oxidoreductase activity, acting on the CH-OH group of donors, NAD or NADP as acceptor	ko00680,ko00630,ko01200	Methane metabolism|Glyoxylate and dicarboxylate metabolism|Carbon metabolism
Niben101Scf01094g01011	0	1	1	1	0		Histone H3.2	GO:0003677,GO:0046982,GO:0003676,GO:0000786	DNA binding|protein heterodimerization activity|nucleic acid binding|nucleosome
Niben101Scf01100g00004	1	0	0	0	0	sll1770	Protein kinase superfamily protein	GO:0016772	transferase activity, transferring phosphorus-containing groups
Niben101Scf01101g04010	1	0	0	1	0	GWD3; Synonyms=OK1, PWD; At5g26570; F9D12.1, F9D12.19	glycosidase [Streptomyces achromogenes]	GO:0003824,GO:2001070,GO:0030246	catalytic activity|starch binding|carbohydrate binding
Niben101Scf01101g05008	0	0	1	0	0	CLC2; At2g40060; T28M21.22	Clathrin light chain 2	GO:0005198,GO:0030132,GO:0006886,GO:0030130,GO:0016192	structural molecule activity|clathrin coat of coated pit|intracellular protein transport|clathrin coat of trans-Golgi network vesicle|vesicle-mediated transport
Niben101Scf01105g01021	0	0	0	1	1	GATA8; At3g54810; F28P10.210, T5N23.3	GATA transcription factor 8	GO:0006355,GO:0003700,GO:0043565,GO:0008270	regulation of transcription, DNA-templated|DNA binding transcription factor activity|sequence-specific DNA binding|zinc ion binding
Niben101Scf01109g03004	0	0	0	1	0		BnaC05g51340D [Brassica napus]
Niben101Scf01110g01007	0	0	0	0	1	FAR3; Synonyms=CER4; At4g33790; T16L1.280	Fatty acyl-CoA reductase 3	GO:0080019	fatty-acyl-CoA reductase (alcohol-forming) activity	ko00073,ko04146	Cutin, suberine and wax biosynthesis|Peroxisome
Niben101Scf01110g06005	0	1	1	1	0	MED26B; Synonyms=MED26_2; At5g05140; K2A11.1	Transcription elongation factor A protein 2	GO:0003677,GO:0006351,GO:0005634	DNA binding|transcription, DNA-templated|nucleus
Niben101Scf01111g01004	1	0	0	0	0	At4g22990; F7H19.170	SPX domain-containing membrane protein	GO:0055085,GO:0016021	transmembrane transport|integral component of membrane
Niben101Scf01111g04003	0	0	0	1	0	PRP8A {ECO:0000303|PubMed:19261069}; Synonyms=EMB14 {ECO:0000303|Ref.3}, EMB177 {ECO:0000303|Ref.3}, EMB33 {ECO:0000303|Ref.3}, SOF81 {ECO:0000303|PubMed:24725596}, SUS2 {ECO:0000303|Ref.3}; At1g80070 {ECO:0000312|Araport:AT1G80070}; F18B13.15 {ECO:0000312|EMBL:AAD55467.1}	Pre-mRNA-processing-splicing factor 8	GO:0005681,GO:0003676,GO:0000398,GO:0017070,GO:0003723,GO:0030623	spliceosomal complex|nucleic acid binding|mRNA splicing, via spliceosome|U6 snRNA binding|RNA binding|U5 snRNA binding	ko03040	Spliceosome
Niben101Scf01111g06004	0	0	0	1	0		myosin heavy chain-like protein [Medicago truncatula]
Niben101Scf01123g01011	1	0	0	0	0	At4g17486; dl4780c, FCAALL.234	PPPDE putative thiol peptidase family protein
Niben101Scf01125g01008	0	1	1	0	0	SRX; At1g31170; F28K20.12	ParB domain-containing protein nuclease [Fischerella sp. PCC 9339]	GO:0032542,GO:0055114	sulfiredoxin activity|oxidation-reduction process
Niben101Scf01126g00002	0	0	1	0	1		BnaC05g52250D [Brassica napus]
Niben101Scf01130g01007	0	0	0	0	1	YUC10; Synonyms=YUCCA10; At1g48910; F27K7.7	Flavin-containing monooxygenase family protein	GO:0055114,GO:0016491	oxidation-reduction process|oxidoreductase activity	ko00380	Tryptophan metabolism
Niben101Scf01133g11002	0	0	0	1	0	CYP78A6; Synonyms=EOD3; At2g46660; T3A4.4	Cytochrome P450 superfamily protein	GO:0005506,GO:0016705,GO:0055114,GO:0020037	iron ion binding|oxidoreductase activity, acting on paired donors, with incorporation or reduction of molecular oxygen|oxidation-reduction process|heme binding
Niben101Scf01133g16006	0	1	0	1	0		protein TILLER ANGLE CONTROL 1 [Arabidopsis thaliana] gb|ABE65910.1| hypothetical protein [Arabidopsis thaliana] gb|AEC10732.1| uncharacterized protein [Arabidopsis thaliana]
Niben101Scf01141g01001	1	0	0	1	0	ATL54; At1g72220; T9N14.22	RING finger protein 44	GO:0008270,GO:0005515	zinc ion binding|protein binding
Niben101Scf01143g07002	1	0	0	1	0	CYP78A5; Synonyms=KLU; At1g13710; F21F23.15	Cytochrome P450 superfamily protein	GO:0005506,GO:0016705,GO:0020037,GO:0055114	iron ion binding|oxidoreductase activity, acting on paired donors, with incorporation or reduction of molecular oxygen|heme binding|oxidation-reduction process
Niben101Scf01145g00003	0	0	0	1	0		Unknown protein
Niben101Scf01146g12006	0	1	1	1	0	SAMT	jasmonic acid carboxyl methyltransferase	GO:0008168	methyltransferase activity
Niben101Scf01146g13015	1	0	1	0	0	CHS2	Chalcone synthase 6	GO:0008152,GO:0009058,GO:0016747,GO:0003824,GO:0016746	metabolic process|biosynthetic process|transferase activity, transferring acyl groups other than amino-acyl groups|catalytic activity|transferase activity, transferring acyl groups	ko00941	Flavonoid biosynthesis
Niben101Scf01147g07004	1	0	0	1	0	TIP2-1; At3g16240; MYA6.10	Aquaporin-4	GO:0006810,GO:0005215,GO:0016020	transport|transporter activity|membrane
Niben101Scf01150g01012	0	0	1	1	1	At3g43660; F23N14.40	Vacuolar iron transporter homolog 4
Niben101Scf01150g02009	0	1	1	1	0		Histone H3.2
Niben101Scf01150g02010	0	1	1	1	0		Histone H3.2
Niben101Scf01153g00012	0	0	0	1	0		product [Oryza sativa Japonica Group]
Niben101Scf01153g00013	0	1	1	1	0	MIOX2; At2g19800; F6F22.17	Inositol oxygenase 2	GO:0019310,GO:0055114,GO:0005506,GO:0005737,GO:0050113	inositol catabolic process|oxidation-reduction process|iron ion binding|cytoplasm|inositol oxygenase activity	ko00562,ko00053	Inositol phosphate metabolism|Ascorbate and aldarate metabolism
Niben101Scf01154g12010	0	1	1	1	1	RBOHH; At5g60010; MMN10.18	Respiratory burst oxidase homolog protein A	GO:0005509,GO:0016491,GO:0050664,GO:0055114,GO:0004601	calcium ion binding|oxidoreductase activity|oxidoreductase activity, acting on NAD(P)H, oxygen as acceptor|oxidation-reduction process|peroxidase activity
Niben101Scf01155g00008	0	0	0	1	0	EO; Synonyms=QR; Solyc05g005480	Quinone oxidoreductase-like protein 2 homolog	GO:0008270,GO:0016491,GO:0055114	zinc ion binding|oxidoreductase activity|oxidation-reduction process
Niben101Scf01155g05002	0	0	0	0	1		BnaC05g18890D [Brassica napus]
Niben101Scf01160g01003	0	1	0	0	1	CAB3C	Chlorophyll a-b binding protein 50, chloroplastic	GO:0016020,GO:0009765	membrane|photosynthesis, light harvesting	ko00196	Photosynthesis - antenna proteins
Niben101Scf01160g01005	0	1	0	0	0	CAB3C	Chlorophyll a-b binding protein 50, chloroplastic	GO:0009765,GO:0016020	photosynthesis, light harvesting|membrane	ko00196	Photosynthesis - antenna proteins
Niben101Scf01163g04005	0	0	0	0	1	NPC4; At3g03530; T21P5.5	Non-specific phospholipase C4	GO:0016788,GO:0003824,GO:0008152	hydrolase activity, acting on ester bonds|catalytic activity|metabolic process	ko00562,ko02024,ko00565,ko00564	Inositol phosphate metabolism|Quorum sensing|Ether lipid metabolism|Glycerophospholipid metabolism
Niben101Scf01163g04023	0	0	1	0	0		expressed protein [Oryza sativa Japonica Group]
Niben101Scf01165g00005	1	0	0	0	0		Unknown protein
Niben101Scf01166g08002	0	0	0	1	0	CAO; Synonyms=CHL; At1g44446; T18F15.7	Chlorophyllide a oxygenase, chloroplastic	GO:0016491,GO:0051537,GO:0055114,GO:0005506,GO:0010277,GO:0016705	oxidoreductase activity|2 iron, 2 sulfur cluster binding|oxidation-reduction process|iron ion binding|chlorophyllide a oxygenase [overall] activity|oxidoreductase activity, acting on paired donors, with incorporation or reduction of molecular oxygen	ko00860	Porphyrin and chlorophyll metabolism
Niben101Scf01169g04027	1	0	0	1	0	MYB44; Synonyms=MYBR1; At5g67300; K8K14.2	Myb-related protein A	GO:0003682,GO:0003677	chromatin binding|DNA binding
Niben101Scf01175g02014	0	0	1	1	1	DRP5A; At1g53140; F8L10.1	Dynamin-related protein 5A	GO:0005525,GO:0003924	GTP binding|GTPase activity
Niben101Scf01176g01026	0	0	0	0	1	GLR3.2; Synonyms=GLUR2; At4g35290; F23E12.150	Glutamate receptor 3.2	GO:0016020,GO:0004970	membrane|ionotropic glutamate receptor activity
Niben101Scf01177g01003	1	0	0	0	0	HMGB15; Synonyms=NFD15; At1g04880; F13M7.13	High mobility group B protein 15	GO:0003677	DNA binding
Niben101Scf01181g04010	0	0	0	0	1	NACK1	ATP binding microtubule motor family protein	GO:0008017,GO:0005524,GO:0005871,GO:0003777,GO:0007018	microtubule binding|ATP binding|kinesin complex|microtubule motor activity|microtubule-based movement
Niben101Scf01182g01018	1	0	0	0	1	SWEET11 {ECO:0000303|PubMed:21107422}; At3g48740; T21J18.1, T8P19.250	Bidirectional sugar transporter N3	GO:0016021	integral component of membrane
Niben101Scf01182g06005	0	0	0	0	1	VIT_17s0000g00560; GSVIVT00018013001, GSVIVT01008618001, VIT_00008618001, Vv17s0000g00560	Casparian strip membrane protein 2
Niben101Scf01182g07006	0	0	0	1	0	ROMT; VIT_12s0028g01880	O-methyltransferase family protein	GO:0008168,GO:0008171,GO:0046983	methyltransferase activity|O-methyltransferase activity|protein dimerization activity
Niben101Scf01184g17001	0	1	0	0	0	ROMT; VIT_12s0028g01880	O-methyltransferase family protein	GO:0008168,GO:0046983,GO:0008171	methyltransferase activity|protein dimerization activity|O-methyltransferase activity
Niben101Scf01188g10002	0	0	0	1	0	BBX24 {ECO:0000303|PubMed:19920209}; Synonyms=STO; At1g06040; T21E18.8, T21E18.9	B-box zinc finger protein 24
Niben101Scf01188g11016	0	0	1	0	0		Phosphoglycerate mutase family protein
Niben101Scf01189g04013	0	0	1	1	1	At1g65710 {ECO:0000312|Araport:AT1G65710}; F1E22.8 {ECO:0000312|EMBL:AAF23841.1}	unknown protein
Niben101Scf01189g04024	0	0	1	0	0		BnaC04g36130D [Brassica napus]
Niben101Scf01190g00012	0	0	1	1	1	MCM4; Os01g0544450, LOC_Os01g36390; OSJNBa0051H17.26	DNA replication licensing factor MCM4	GO:0006260,GO:0003677,GO:0005524,GO:0003678,GO:0006270,GO:0042555	DNA replication|DNA binding|ATP binding|DNA helicase activity|DNA replication initiation|MCM complex	ko04113,ko04111,ko03030,ko04110	Meiosis - yeast|Cell cycle - yeast|DNA replication|Cell cycle
Niben101Scf01190g01009	0	1	0	0	0		conserved hypothetical protein [Ricinus communis] gb|EEF49471.1| conserved hypothetical protein [Ricinus communis]
Niben101Scf01190g02016	1	0	0	0	0	BBX21 {ECO:0000303|PubMed:19920209}; Synonyms=LHUS {ECO:0000303|PubMed:21070414}, STH2; At1g75540; F10A5.24	Zinc finger protein CONSTANS-LIKE 14	GO:0005622,GO:0008270	intracellular|zinc ion binding
Niben101Scf01191g01010	1	0	0	0	0	CYCP3-1; Os05g0398000, LOC_Os05g33040; OsJ_017705, OSJNBb0092G21.15, P0605G01.5	Cyclin-P3-1	GO:0019901,GO:0000079	protein kinase binding|regulation of cyclin-dependent protein serine/threonine kinase activity
Niben101Scf01191g02010	0	0	0	0	1	KIN14S {ECO:0000305}; At5g27550 {ECO:0000312|Araport:AT5G27550}; F15A18 {ECO:0000312|EMBL:AC007478}, F21A20 {ECO:0000312|EMBL:AC007123}	Kinesin-like protein 1	GO:0007018,GO:0003777,GO:0005524,GO:0005871,GO:0008017	microtubule-based movement|microtubule motor activity|ATP binding|kinesin complex|microtubule binding
Niben101Scf01191g06016	0	0	0	1	0		product [Oryza sativa Japonica Group]
Niben101Scf01202g01009	0	0	0	1	0	PCMP-H11; At1g31920; F5M6.8	Pentatricopeptide repeat-containing protein
Niben101Scf01203g00005	0	0	0	1	0		BnaA09g16250D [Brassica napus]
Niben101Scf01203g01008	0	0	0	0	1	NAT2; At2g34190; F13P17.3	Nucleobase-ascorbate transporter 2	GO:0055085,GO:0006810,GO:0005215,GO:0016020	transmembrane transport|transport|transporter activity|membrane
Niben101Scf01208g01014	0	0	1	0	0	psbB {ECO:0000255|HAMAP-Rule:MF_01495}	Photosystem II CP47 reaction center protein	GO:0019684,GO:0009521,GO:0016168,GO:0009767,GO:0016020	photosynthesis, light reaction|photosystem|chlorophyll binding|photosynthetic electron transport chain|membrane	ko00195	Photosynthesis
Niben101Scf01208g01015	0	1	1	1	0	psbH {ECO:0000255|HAMAP-Rule:MF_00752}	Photosystem II reaction center protein H	GO:0016020,GO:0009523,GO:0042301,GO:0015979,GO:0050821	membrane|photosystem II|phosphate ion binding|photosynthesis|protein stabilization	ko00195	Photosynthesis
Niben101Scf01209g02015	0	0	0	1	0	GATA8; At3g54810; F28P10.210, T5N23.3	GATA transcription factor 8	GO:0006355,GO:0043565,GO:0008270,GO:0003700	regulation of transcription, DNA-templated|sequence-specific DNA binding|zinc ion binding|DNA binding transcription factor activity
Niben101Scf01209g04012	0	0	0	1	0	AUR3; At2g45490; F17K2.2	Protein kinase 4	GO:0004672,GO:0016772,GO:0005524,GO:0006468	protein kinase activity|transferase activity, transferring phosphorus-containing groups|ATP binding|protein phosphorylation
Niben101Scf01209g05012	1	0	1	0	0	REM4.1 {ECO:0000303|PubMed:17984200}; Os07g0569100 {ECO:0000312|EMBL:BAF21950.1}, LOC_Os07g38170 {ECO:0000305}; OJ1019_E02.9 {ECO:0000312|EMBL:BAC79688.1}, OsJ_24800 {ECO:0000312|EMBL:EAZ40353.1}	Remorin family protein
Niben101Scf01212g00003	0	0	0	1	0	TCP4; Synonyms=MEE35; At3g15030; K15M2.17	Transcription factor TCP4
Niben101Scf01212g03005	0	0	1	1	1	PTI5	Ethylene-responsive transcription factor 1B	GO:0003700,GO:0006355,GO:0003677	DNA binding transcription factor activity|regulation of transcription, DNA-templated|DNA binding
Niben101Scf01214g02006	0	0	0	1	0	R1B-16; PGEC858M02.12	Disease resistance protein	GO:0043531	ADP binding
Niben101Scf01214g02018	0	0	0	1	0		leucine-rich repeat protein [Ipomoea batatas]
Niben101Scf01215g02009	0	0	1	0	1	PILS5 {ECO:0000303|PubMed:22504182}; At2g17500 {ECO:0000312|Araport:AT2G17500}; MJB20.6 {ECO:0000312|EMBL:AAD32907.1}	Auxin efflux carrier family protein	GO:0016021,GO:0055085	integral component of membrane|transmembrane transport
Niben101Scf01218g01011	0	0	0	1	0	At1g56140; F14G9.24, T6H22.8.1	Leucine-rich repeat transmembrane protein kinase	GO:0005515	protein binding
Niben101Scf01221g20002	0	0	1	1	1	AMT1-1	Ammonium transporter 1 member 1	GO:0016020,GO:0015696,GO:0072488,GO:0008519	membrane|ammonium transport|ammonium transmembrane transport|ammonium transmembrane transporter activity
Niben101Scf01225g04031	0	0	0	1	0	At5g48380; K23F3.10, MJE7.1	Receptor-like protein kinase 2	GO:0004672,GO:0016772,GO:0006468,GO:0005524	protein kinase activity|transferase activity, transferring phosphorus-containing groups|protein phosphorylation|ATP binding
Niben101Scf01226g01003	0	0	0	0	1	KIN14L {ECO:0000305}; At3g10310 {ECO:0000312|Araport:AT3G10310}; F14P13.9 {ECO:0000312|EMBL:AAF02812.1}	kinesin 4	GO:0005871,GO:0005524,GO:0005515,GO:0008017,GO:0007018,GO:0003777	kinesin complex|ATP binding|protein binding|microtubule binding|microtubule-based movement|microtubule motor activity
Niben101Scf01232g03010	1	0	0	0	0	CA2	beta-carotene hydroxylase 2	GO:0005506,GO:0055114,GO:0016491,GO:0006633	iron ion binding|oxidation-reduction process|oxidoreductase activity|fatty acid biosynthetic process	ko00906	Carotenoid biosynthesis
Niben101Scf01235g00012	0	0	0	1	1	AUR1; At4g32830; T16I18.40	Protein kinase 3	GO:0005524,GO:0006468,GO:0016772,GO:0004674,GO:0004672	ATP binding|protein phosphorylation|transferase activity, transferring phosphorus-containing groups|protein serine/threonine kinase activity|protein kinase activity
Niben101Scf01236g02016	1	0	0	1	0	SAM2	S-adenosylmethionine synthase	GO:0005524,GO:0004478,GO:0006556	ATP binding|methionine adenosyltransferase activity|S-adenosylmethionine biosynthetic process	ko01230,ko00270	Biosynthesis of amino acids|Cysteine and methionine metabolism
Niben101Scf01237g00006	0	0	0	1	0	EMH5	Late embryogenesis abundant protein D-19
Niben101Scf01237g07002	1	0	0	0	0	LAC12; At5g05390; K18I23.20	Laccase-5	GO:0005507,GO:0055114,GO:0016491	copper ion binding|oxidation-reduction process|oxidoreductase activity
Niben101Scf01237g07020	1	0	0	1	0		unknown protein
Niben101Scf01237g09002	1	0	1	0	1	CHX3; Synonyms=CHX03; At5g22900; MRN17.13	Cation/H(+) antiporter 3	GO:0015299,GO:0006812,GO:0055085,GO:0016021,GO:0006814,GO:0006950,GO:0006813,GO:0005451	solute:proton antiporter activity|cation transport|transmembrane transport|integral component of membrane|sodium ion transport|response to stress|potassium ion transport|monovalent cation:proton antiporter activity
Niben101Scf01237g13004	0	1	0	1	1		BnaC09g50070D [Brassica napus]
Niben101Scf01239g03006	0	0	0	0	1		BnaC04g52310D [Brassica napus]
Niben101Scf01240g07003	0	0	1	1	1	ZRANB2 {ECO:0000250|UniProtKB:O95218}; RCJMB04_4i6	zinc finger (Ran-binding) family protein	GO:0008270	zinc ion binding
Niben101Scf01240g07012	0	1	0	0	1		Zinc finger Ran-binding domain-containing protein 2	GO:0008270	zinc ion binding
Niben101Scf01240g10022	0	1	1	0	1		Unknown protein
Niben101Scf01240g10023	0	0	1	0	0	TUBA	Tubulin alpha-2 chain	GO:0005874,GO:0003924,GO:0005200,GO:0007017,GO:0043234,GO:0051258,GO:0006184,GO:0005525	microtubule|GTPase activity|structural constituent of cytoskeleton|microtubule-based process|protein complex|protein polymerization|obsolete GTP catabolic process|GTP binding	ko04540,ko04210,ko04145	Gap junction|Apoptosis|Phagosome
Niben101Scf01240g10024	0	1	0	0	0		Unknown protein
Niben101Scf01240g11006	1	1	1	0	0	PHN1; Os06g0597400, LOC_Os06g39640; P0417D05.31	Protein argonaute 10	GO:0005515,GO:0003676	protein binding|nucleic acid binding
Niben101Scf01243g01005	1	0	0	1	0	PCMP-E10; At1g62260; F19K23.18	Pentatricopeptide repeat-containing protein	GO:0005515	protein binding
Niben101Scf01249g01002	1	0	0	0	0	Rv0183; LH57_01015	alpha/beta-Hydrolases superfamily protein			ko00561	Glycerolipid metabolism
Niben101Scf01249g06006	0	0	0	1	1	POT6; Synonyms=HAK6, KUP6; At1g70300; F17O7.17	Potassium transporter 10	GO:0016020,GO:0071805,GO:0015079	membrane|potassium ion transmembrane transport|potassium ion transmembrane transporter activity
Niben101Scf01249g06014	1	0	1	0	1	SWEET11 {ECO:0000303|PubMed:21107422}; At3g48740; T21J18.1, T8P19.250	Bidirectional sugar transporter N3	GO:0016021	integral component of membrane
Niben101Scf01256g00011	1	0	1	1	1	wdr76	WD repeat-containing protein 5B	GO:0005515	protein binding
Niben101Scf01259g10022	0	0	0	0	1	KAT1; At5g46240; MPL12.2	Potassium channel AKT1	GO:0005216,GO:0016020,GO:0055085,GO:0006811	ion channel activity|membrane|transmembrane transport|ion transport
Niben101Scf01259g10024	1	0	0	0	0		Protein of unknown function, DUF538
Niben101Scf01267g00002	1	0	0	1	0	BCAT2; At1g10070; T27I1.9	Branched-chain-amino-acid aminotransferase 6	GO:0003824,GO:0004084,GO:0008152,GO:0009081	catalytic activity|branched-chain-amino-acid transaminase activity|metabolic process|branched-chain amino acid metabolic process	ko00290,ko00770,ko00280,ko01210,ko01230,ko00270	Valine, leucine and isoleucine biosynthesis|Pantothenate and CoA biosynthesis|Valine, leucine and isoleucine degradation|2-Oxocarboxylic acid metabolism|Biosynthesis of amino acids|Cysteine and methionine metabolism
Niben101Scf01267g01020	0	0	1	1	0	RD21B {ECO:0000305}; At5g43060 {ECO:0000312|Araport:AT5G43060}; MMG4.7 {ECO:0000312|EMBL:BAB08269.1}	Cathepsin B-like cysteine proteinase	GO:0008234,GO:0006508	cysteine-type peptidase activity|proteolysis
Niben101Scf01267g11012	0	0	0	1	0	HSL1; At1g28440; F3M18.12	Cysteine-rich receptor-like protein kinase 6	GO:0004672,GO:0016772,GO:0004674,GO:0006468,GO:0005524,GO:0005515	protein kinase activity|transferase activity, transferring phosphorus-containing groups|protein serine/threonine kinase activity|protein phosphorylation|ATP binding|protein binding
Niben101Scf01269g01018	1	0	0	1	0	FAD4 {ECO:0000303|PubMed:19682287}; Synonyms=FADA {ECO:0000303|PubMed:17796728}; At4g27030; F10M23.370	Fatty acid desaturase 4, chloroplastic
Niben101Scf01269g12011	0	1	1	1	0	GGR; At4g38460; F20M13.20	Geranylgeranyl diphosphate synthase	GO:0008299	isoprenoid biosynthetic process	ko00900	Terpenoid backbone biosynthesis
Niben101Scf01272g01010	0	0	1	1	1	At3g19184; MVI11	DNA binding protein, putative [Ricinus communis] gb|EEF43706.1| DNA binding protein, putative [Ricinus communis]	GO:0003677	DNA binding
Niben101Scf01272g01018	0	0	0	1	0	ATG2 {ECO:0000303|PubMed:21645148}; Synonyms=APG2 {ECO:0000303|PubMed:12114572}, PEUP1 {ECO:0000303|PubMed:24368788}; At3g19190 {ECO:0000312|Araport:AT3G19190}; MVI11.10/MVI11.11 {ECO:0000312|EMBL:BAB02960.1, ECO:0000312|EMBL:BAB02961.1}	autophagy 2	GO:0006914	autophagy
Niben101Scf01276g05013	0	0	0	1	0	At2g04865 {ECO:0000312|Araport:AT2G04865}	product [Oryza sativa Japonica Group]
Niben101Scf01277g00002	0	0	0	1	0	NAC100; At5g61430; MFB13.6	NAC domain-containing protein 100	GO:0003677,GO:0006355	DNA binding|regulation of transcription, DNA-templated
Niben101Scf01278g09009	0	0	1	0	1	At1g56140; F14G9.24, T6H22.8.1	unknown protein
Niben101Scf01281g01007	0	0	1	1	0	petB {ECO:0000255|HAMAP-Rule:MF_00633}	Cytochrome b6	GO:0009055,GO:0022904,GO:0016491,GO:0016020	electron transfer activity|respiratory electron transport chain|oxidoreductase activity|membrane	ko00195	Photosynthesis
Niben101Scf01283g02014	1	0	0	0	0	faeA {ECO:0000303|PubMed:15716038}	alpha/beta-Hydrolases superfamily protein
Niben101Scf01291g04003	0	0	1	1	0	AAEL011819	MAU2 chromatid cohesion factor homolog	GO:0005515	protein binding
Niben101Scf01297g01011	0	0	1	1	1	IMK2; At3g51740; T18N14.120	Receptor-like protein kinase	GO:0005524,GO:0006468,GO:0005515,GO:0016772,GO:0004672	ATP binding|protein phosphorylation|protein binding|transferase activity, transferring phosphorus-containing groups|protein kinase activity
Niben101Scf01297g04006	0	0	0	1	0	WRKY33; At2g38470; T19C21.4	WRKY transcription factor 1	GO:0003700,GO:0043565,GO:0006355	DNA binding transcription factor activity|sequence-specific DNA binding|regulation of transcription, DNA-templated
Niben101Scf01302g07001	0	0	0	1	0	DET2	3-oxo-5-alpha-steroid 4-dehydrogenase family protein	GO:0006629,GO:0016627,GO:0016021,GO:0005737	lipid metabolic process|oxidoreductase activity, acting on the CH-CH group of donors|integral component of membrane|cytoplasm
Niben101Scf01305g04002	0	0	1	0	1	PG1	Plastid-lipid associated protein PAP / fibrillin family protein
Niben101Scf01318g01008	0	1	1	0	0	ASA1; Synonyms=AMT1, JDL1, TRP5, WEI2; At5g05730; MJJ3.14	Anthranilate synthase component 1	GO:0016833,GO:0009058	oxo-acid-lyase activity|biosynthetic process	ko01230,ko02024,ko00400	Biosynthesis of amino acids|Quorum sensing|Phenylalanine, tyrosine and tryptophan biosynthesis
Niben101Scf01322g03005	0	0	0	1	0	STP14; At1g77210; T14N5.7	sugar transporter 14	GO:0055085,GO:0022857,GO:0016021,GO:0016020,GO:0005215	transmembrane transport|transmembrane transporter activity|integral component of membrane|membrane|transporter activity
Niben101Scf01323g05011	0	0	0	0	1		Protein of unknown function, DUF584
Niben101Scf01326g05008	0	0	0	1	1	TUBA	Tubulin alpha-1 chain	GO:0007017,GO:0005874,GO:0003924,GO:0005200,GO:0051258,GO:0006184,GO:0005525,GO:0043234	microtubule-based process|microtubule|GTPase activity|structural constituent of cytoskeleton|protein polymerization|obsolete GTP catabolic process|GTP binding|protein complex	ko04540,ko04210,ko04145	Gap junction|Apoptosis|Phagosome
Niben101Scf01326g06002	0	0	0	1	0	PRE1; Synonyms=BHLH136, BNQ1; At5g39860; MYH19.1	Transcription factor PRE1	GO:0046983	protein dimerization activity
Niben101Scf01326g10008	1	0	0	0	0	PCMP-E79; At3g28640; MZN14.11	Pentatricopeptide repeat-containing protein
Niben101Scf01326g11001	0	0	0	0	1		BnaA09g14500D [Brassica napus]
Niben101Scf01328g00001	1	0	0	0	0	POPTRDRAFT_834139	CASP-like protein 7
Niben101Scf01330g02004	1	0	0	0	0	EARLI1; At4g12480; T1P17.70	Bifunctional inhibitor/lipid-transfer protein/seed storage 2S albumin superfamily protein
Niben101Scf01333g00001	0	0	1	0	0	LECRKS2; Synonyms=AP4.3A; At2g32800; F24L7.6	Receptor like protein kinase S.2	GO:0004674,GO:0016772,GO:0006468,GO:0005524,GO:0004672	protein serine/threonine kinase activity|transferase activity, transferring phosphorus-containing groups|protein phosphorylation|ATP binding|protein kinase activity
Niben101Scf01334g01004	0	0	0	1	0	truA {ECO:0000255|HAMAP-Rule:MF_00171}; DvMF_1395	tRNA pseudouridine synthase A	GO:0001522,GO:0009451,GO:0003723,GO:0009982	pseudouridine synthesis|RNA modification|RNA binding|pseudouridine synthase activity
Niben101Scf01337g01002	1	0	0	1	0	PIP1-1; Synonyms=PIP1A, RWC1; Os02g0666200, LOC_Os02g44630; OJ1486_E07.10, OsJ_007594, P0461B08.25	Aquaporin-like superfamily protein	GO:0006810,GO:0005215,GO:0016020	transport|transporter activity|membrane
Niben101Scf01338g06004	1	0	0	0	0	PII-2; At1g13230; F3F19.26	Leucine-rich repeat receptor-like protein kinase family protein	GO:0005515	protein binding
Niben101Scf01341g03006	1	1	0	1	0		unknown protein
Niben101Scf01356g00011	0	0	1	0	0	TOUSLED; Synonyms=TSL; At5g20930; F22D1.100	Serine/threonine-protein kinase TOUSLED
Niben101Scf01359g00004	1	0	0	1	0		nucleic acid binding protein, putative [Ricinus communis] gb|EEF50715.1| nucleic acid binding protein, putative [Ricinus communis]	GO:0003676	nucleic acid binding
Niben101Scf01365g07001	0	0	0	1	1	PS1 {ECO:0000303|PubMed:19043546}; At1g34355 {ECO:0000312|Araport:AT1G34355}	PSL1a [Solanum chacoense x Solanum tuberosum]	GO:0005515	protein binding
Niben101Scf01365g07007	0	0	0	1	0	STOP1; At1g34370; F7P12.7	Zinc finger protein 569	GO:0046872,GO:0003676	metal ion binding|nucleic acid binding
Niben101Scf01369g03002	1	0	0	0	0	PMS1; At4g02460; T14P8.6	Mismatch repair endonuclease PMS2	GO:0006298,GO:0032300	mismatch repair|mismatch repair complex	ko03430,ko03460	Mismatch repair|Fanconi anemia pathway
Niben101Scf01369g05023	1	0	0	0	0	GAPB	Glyceraldehyde-3-phosphate dehydrogenase	GO:0055114,GO:0016620	oxidation-reduction process|oxidoreductase activity, acting on the aldehyde or oxo group of donors, NAD or NADP as acceptor	ko00710,ko01200	Carbon fixation in photosynthetic organisms|Carbon metabolism
Niben101Scf01372g11012	0	1	0	0	0	Os05g0567100, LOC_Os05g49200; OJ1781_H11.11	Aspartic proteinase	GO:0004190,GO:0006508	aspartic-type endopeptidase activity|proteolysis
Niben101Scf01374g07002	1	1	1	0	0	SEC13B {ECO:0000303|PubMed:24280388}; Synonyms=SEC13 {ECO:0000303|PubMed:21189294}; At2g30050 {ECO:0000312|Araport:AT2G30050}; T27E13.21 {ECO:0000305}	Protein transport protein SEC13 homolog A	GO:0005515	protein binding	ko04141,ko03013,ko04150	Protein processing in endoplasmic reticulum|RNA transport|mTOR signaling pathway
Niben101Scf01374g15010	0	0	1	0	1		BnaA06g11160D [Brassica napus]
Niben101Scf01374g15011	1	0	0	1	0		product [Oryza sativa Japonica Group]
Niben101Scf01375g03003	0	0	1	0	1		BnaC02g14870D [Brassica napus]
Niben101Scf01375g05001	0	0	0	1	0	ABCG8; Synonyms=WBC8; At5g52860; MXC20.8	ABC transporter ATP-binding protein YxdL	GO:0016887,GO:0005524,GO:0016020	ATPase activity|ATP binding|membrane
Niben101Scf01375g05005	0	0	1	0	0		Transcriptional corepressor LEUNIG	GO:0005515	protein binding
Niben101Scf01375g09008	0	0	1	1	1		LIM domain-containing protein A, putative isoform 1 [Theobroma cacao] gb|EOY23409.1| LIM domain-containing protein A, putative isoform 1 [Theobroma cacao]
Niben101Scf01380g01024	0	0	0	1	0		MTD1 [Medicago truncatula]
Niben101Scf01380g02001	1	0	1	0	0	FAP2; At2g26310; T1D16.5	Chalcone-flavanone isomerase family protein	GO:0016872	intramolecular lyase activity
Niben101Scf01388g00004	0	0	0	1	0	PARP2; Synonyms=APP; At4g02390; T14P8.19	Poly [ADP-ribose] polymerase 2	GO:0003950,GO:0006471	NAD+ ADP-ribosyltransferase activity|protein ADP-ribosylation	ko04214,ko04210,ko03410	Apoptosis - fly|Apoptosis|Base excision repair
Niben101Scf01390g01004	0	0	0	0	1	ZOG1	UDP-Glycosyltransferase superfamily protein	GO:0008152,GO:0016758	metabolic process|transferase activity, transferring hexosyl groups	ko00908	Zeatin biosynthesis
Niben101Scf01392g01001	0	0	1	1	0	PUB44; Synonyms=SAUL1; At1g20780; F2D10.27	U-box domain-containing protein 44	GO:0016567,GO:0005515,GO:0005488,GO:0004842	protein ubiquitination|protein binding|binding|ubiquitin-protein transferase activity
Niben101Scf01394g01014	0	0	1	0	0	ELM1; At5g22350; MWD9.14	Mitochondrial fission protein [Theobroma cacao] gb|EOY33384.1| Mitochondrial fission protein [Theobroma cacao]
Niben101Scf01395g03005	0	0	0	1	1	PATL4; At1g30690; T5I8.14	Phosphatidylinositol transfer protein SFH5	GO:0016021,GO:0006810	integral component of membrane|transport
Niben101Scf01395g05008	1	0	0	1	1	AIR9 {ECO:0000312|EMBL:ABC00767.1}; At2g34680 {ECO:0000312|Araport:AT2G34680}; T29F13 {ECO:0000312|EMBL:AAC16266.1}	Outer arm dynein light chain 1 protein
Niben101Scf01398g00006	0	1	1	1	0	R1B-17; PGEC858M02.9	arginine methyltransferase 11	GO:0008168,GO:0006479	methyltransferase activity|protein methylation
Niben101Scf01399g00018	0	0	0	1	0		BnaA08g14240D [Brassica napus]
Niben101Scf01400g02009	0	0	0	1	0	ACT3; Synonyms=AC3, RAC3; Os03g0836000, LOC_Os03g61970; OsJ_13270 {ECO:0000312|EMBL:EEE60254.1}, OSJNBa0096I06.10	Actin-1/4
Niben101Scf01402g02006	0	0	1	1	1	NPF5.9; At3g01350; T13O15.11, T22N4.2	Protein NRT1/ PTR FAMILY 5.8	GO:0006810,GO:0016020,GO:0005215	transport|membrane|transporter activity
Niben101Scf01406g03022	0	0	0	1	0		BnaA04g21730D [Brassica napus]
Niben101Scf01413g01001	1	0	0	0	0	BGAL8; At2g28470; T17D12.3	Beta-galactosidase 8	GO:0004553,GO:0005975	hydrolase activity, hydrolyzing O-glycosyl compounds|carbohydrate metabolic process
Niben101Scf01413g01009	0	0	0	1	0		Late embryogenesis abundant (LEA) protein-related
Niben101Scf01415g03009	0	0	0	1	0	At2g48020; T9J23.17	Membrane transporter D1	GO:0055085,GO:0022857,GO:0016021,GO:0005215,GO:0016020	transmembrane transport|transmembrane transporter activity|integral component of membrane|transporter activity|membrane
Niben101Scf01422g01015	0	0	0	1	0	EDR2; At4g19040; F13C5.210	Pleckstrin homology (PH) domain-containing protein / lipid-binding START domain-containing protein	GO:0008289	lipid binding
Niben101Scf01426g05012	0	0	0	1	0	SBP1	Squamosa promoter-binding protein 1	GO:0003677,GO:0005634	DNA binding|nucleus
Niben101Scf01426g05014	0	0	0	0	1	BUB1; At2g20635; F23N11.4	Serine/threonine-protein kinase 38	GO:0006468,GO:0005524,GO:0004674,GO:0016772,GO:0004672	protein phosphorylation|ATP binding|protein serine/threonine kinase activity|transferase activity, transferring phosphorus-containing groups|protein kinase activity	ko04113,ko04111,ko04114,ko04110	Meiosis - yeast|Cell cycle - yeast|Oocyte meiosis|Cell cycle
Niben101Scf01427g00001	1	0	0	1	0	Fbxl16; Synonyms=Scirr1	F-box/LRR-repeat protein 14
Niben101Scf01427g02008	0	0	0	1	0		Unknown protein
Niben101Scf01428g01008	0	0	1	1	0	At5g43530; K9D7.2	DNA repair protein RAD5	GO:0003676,GO:0008270,GO:0016818,GO:0005515,GO:0003677,GO:0005524	nucleic acid binding|zinc ion binding|hydrolase activity, acting on acid anhydrides, in phosphorus-containing anhydrides|protein binding|DNA binding|ATP binding
Niben101Scf01428g03001	0	1	0	0	0		HR-like lesion-inducing protein-related
Niben101Scf01429g00010	0	0	0	1	0	RPA2B; Synonyms=RPA32B; At3g02920; F13E7.13	Replication protein A 32 kDa subunit B	GO:0003677,GO:0006260,GO:0003676,GO:0005634,GO:0006310,GO:0006281	DNA binding|DNA replication|nucleic acid binding|nucleus|DNA recombination|DNA repair	ko03430,ko03030,ko03460,ko03440,ko03420	Mismatch repair|DNA replication|Fanconi anemia pathway|Homologous recombination|Nucleotide excision repair
Niben101Scf01429g01016	0	0	0	1	0	SYP121; Synonyms=SYR1; At3g11820; F26K24.11	Syntaxin-121	GO:0006886,GO:0016192,GO:0005484,GO:0005515,GO:0016020	intracellular protein transport|vesicle-mediated transport|SNAP receptor activity|protein binding|membrane	ko04130	SNARE interactions in vesicular transport
Niben101Scf01432g04001	1	1	1	0	0	At3g50280; F11C1.120	HXXXD-type acyl-transferase family protein [Medicago truncatula]	GO:0016747	transferase activity, transferring acyl groups other than amino-acyl groups
Niben101Scf01432g06023	0	0	0	1	0	CCOAOMT3	Caffeoyl-CoA O-methyltransferase 3	GO:0008171	O-methyltransferase activity	ko00940,ko00945,ko00941,ko00360	Phenylpropanoid biosynthesis|Stilbenoid, diarylheptanoid and gingerol biosynthesis|Flavonoid biosynthesis|Phenylalanine metabolism
Niben101Scf01433g08032	1	0	0	0	0	PME53; Synonyms=ARATH53; At5g19730; T29J13.150	Pectinesterase 31	GO:0030599,GO:0042545,GO:0005618	pectinesterase activity|cell wall modification|cell wall	ko00040,ko00500	Pentose and glucuronate interconversions|Starch and sucrose metabolism
Niben101Scf01435g00008	0	0	1	1	0	CEL1	Endoglucanase 1	GO:0004553,GO:0003824,GO:0005975	hydrolase activity, hydrolyzing O-glycosyl compounds|catalytic activity|carbohydrate metabolic process
Niben101Scf01438g04009	0	0	1	1	0	RPA2A; Synonyms=ROR1, RPA32A; At2g24490; T28I24.22	Replication protein A 32 kDa subunit A	GO:0003676,GO:0005634,GO:0006310,GO:0006281,GO:0003677,GO:0006260	nucleic acid binding|nucleus|DNA recombination|DNA repair|DNA binding|DNA replication	ko03430,ko03030,ko03460,ko03440,ko03420	Mismatch repair|DNA replication|Fanconi anemia pathway|Homologous recombination|Nucleotide excision repair
Niben101Scf01438g05003	0	0	1	1	1	MSH7; Synonyms=MSH6-2; At3g24495; MOB24.2	DNA mismatch repair protein MutS	GO:0006298,GO:0030983,GO:0005524	mismatch repair|mismatched DNA binding|ATP binding	ko03430	Mismatch repair
Niben101Scf01450g00005	0	1	1	1	0	DHAPS-1	2-dehydro-3-deoxyphosphoheptonate aldolase (3-deoxy-d-arabino-heptulosonate 7-phosphate synthase) [Medicago truncatula] gb|AES98110.1| phospho-2-dehydro-3-deoxyheptonate aldolase [Medicago truncatula]	GO:0009073,GO:0003849	aromatic amino acid family biosynthetic process|3-deoxy-7-phosphoheptulonate synthase activity	ko01230,ko02024,ko00400	Biosynthesis of amino acids|Quorum sensing|Phenylalanine, tyrosine and tryptophan biosynthesis
Niben101Scf01451g02003	0	0	1	0	0	BLH1; Synonyms=EDA29; At2g35940; F11F19.15	BEL1-like homeodomain protein 1	GO:0003677,GO:0006355	DNA binding|regulation of transcription, DNA-templated
Niben101Scf01453g06003	1	0	0	0	0	PER12; Synonyms=P12; At1g71695; F14O23.6, F26A9.5	Peroxidase 12	GO:0004601,GO:0006979,GO:0055114,GO:0020037	peroxidase activity|response to oxidative stress|oxidation-reduction process|heme binding	ko00940	Phenylpropanoid biosynthesis
Niben101Scf01453g06010	0	0	1	1	0	PER12; Synonyms=P12; At1g71695; F14O23.6, F26A9.5	Peroxidase 12	GO:0020037,GO:0055114,GO:0006979,GO:0004601	heme binding|oxidation-reduction process|response to oxidative stress|peroxidase activity	ko00940	Phenylpropanoid biosynthesis
Niben101Scf01453g07008	0	1	0	0	0	AVPL2; At1g16780; F17F16.2	K(+)-insensitive pyrophosphate-energized proton pump	GO:0009678,GO:0004427,GO:0016020,GO:0015992	hydrogen-translocating pyrophosphatase activity|inorganic diphosphatase activity|membrane|proton transport
Niben101Scf01455g01021	0	0	1	0	1	CTSB; QccE-13673	Cathepsin B	GO:0008234,GO:0050790,GO:0006508,GO:0004197	cysteine-type peptidase activity|regulation of catalytic activity|proteolysis|cysteine-type endopeptidase activity	ko04142,ko04210	Lysosome|Apoptosis
Niben101Scf01460g01005	0	0	0	1	0	PSF3; SNOG_06210	DNA replication complex GINS protein PSF3
Niben101Scf01460g04025	1	0	0	1	0		sarcoplasmic reticulum histidine-rich calcium-binding protein precursor, putative, expressed [Triticum aestivum]
Niben101Scf01463g05003	0	0	0	1	0	PRD1; At4g14180; dl3130w, FCAALL.114	At4g14180-like protein [Arabidopsis lyrata subsp. petraea]
Niben101Scf01464g00001	0	0	1	0	0	HIS2B; Synonyms=H2B1	Histone H2B	GO:0046982,GO:0003677,GO:0005634,GO:0000786	protein heterodimerization activity|DNA binding|nucleus|nucleosome
Niben101Scf01472g02001	0	0	0	1	0	ABCF5; Synonyms=GCN5; At5g64840; MXK3.6	ABC transporter ATP-binding protein uup-1	GO:0005524,GO:0016887	ATP binding|ATPase activity
Niben101Scf01475g00006	1	0	0	0	0	UGT709C2; Synonyms=UGT8	UDP-Glycosyltransferase superfamily protein	GO:0016758,GO:0008152	transferase activity, transferring hexosyl groups|metabolic process
Niben101Scf01475g00007	0	0	0	1	0		Protein of unknown function (DUF620)
Niben101Scf01475g00019	0	0	0	1	0	HSP18.1; At5g59720; MTH12.7	18.1 kDa class I heat shock protein			ko04141	Protein processing in endoplasmic reticulum
Niben101Scf01475g00021	1	0	0	0	0	UGT709C2; Synonyms=UGT8	UDP-Glycosyltransferase superfamily protein	GO:0016758,GO:0008152	transferase activity, transferring hexosyl groups|metabolic process
Niben101Scf01477g00020	0	0	1	0	0	NORK; Synonyms=DMI2, SYMRK	Receptor-like protein kinase	GO:0005524,GO:0006468,GO:0016772,GO:0004672	ATP binding|protein phosphorylation|transferase activity, transferring phosphorus-containing groups|protein kinase activity
Niben101Scf01481g01006	0	0	0	1	0	At5g07610; MBK20.4	F-box protein	GO:0005515	protein binding
Niben101Scf01487g04020	0	0	1	0	0	NPF4.5; Synonyms=AIT2; At1g27040; T7N9.10	Protein NRT1/ PTR FAMILY 4.5	GO:0006810,GO:0005215,GO:0016020	transport|transporter activity|membrane
Niben101Scf01492g01005	0	0	1	0	0		Non-specific lipid-transfer protein 2	GO:0006869,GO:0008289	lipid transport|lipid binding
Niben101Scf01494g01007	0	0	1	1	1	NAT7; At1g60030; T2K10.8	Nucleobase-ascorbate transporter 7	GO:0055085,GO:0006810,GO:0016020,GO:0005215	transmembrane transport|transport|membrane|transporter activity
Niben101Scf01494g06003	1	0	1	0	0	SN2	Gibberellin-regulated protein 14
Niben101Scf01494g08005	0	1	1	1	0	ILL1; Synonyms=IAR; Os01g0560000, LOC_Os01g37960; B1064G04.44, OsJ_002169	IAA-amino acid hydrolase ILR1-like 1	GO:0008152,GO:0016787	metabolic process|hydrolase activity
Niben101Scf01495g01004	0	0	0	0	1	MS5 {ECO:0000303|PubMed:9750346}; Synonyms=TDM1 {ECO:0000303|PubMed:9451956}; At4g20900 {ECO:0000312|Araport:AT4G20900}; T13K14.60 {ECO:0000312|EMBL:CAB45885.1}	Tetratricopeptide repeat (TPR)-like superfamily protein	GO:0005515	protein binding
Niben101Scf01495g01013	0	0	1	0	0	TIP1-3; At4g01470; F11O4.1	Aquaporin-like superfamily protein	GO:0006810,GO:0016020,GO:0005215	transport|membrane|transporter activity
Niben101Scf01497g00001	0	0	1	1	1		Cyclin-B2-2	GO:0019901,GO:0000079,GO:0005634,GO:0051726	protein kinase binding|regulation of cyclin-dependent protein serine/threonine kinase activity|nucleus|regulation of cell cycle	ko04068,ko04115,ko04110	FoxO signaling pathway|p53 signaling pathway|Cell cycle
Niben101Scf01500g00005	1	0	0	0	0	RPN1A; At2g20580; F23N11.10	26S proteasome non-ATPase regulatory subunit 2 homolog A	GO:0000502,GO:0042176,GO:0005488,GO:0030234	proteasome complex|regulation of protein catabolic process|binding|enzyme regulator activity	ko03050	Proteasome
Niben101Scf01500g00011	0	0	1	1	1		Plant invertase/pectin methylesterase inhibitor superfamily protein	GO:0004857,GO:0030599	enzyme inhibitor activity|pectinesterase activity
Niben101Scf01501g01001	0	0	1	1	0	Os01g0760900, LOC_Os01g55560; P0460E08.23, P0512C01.12	ABL interactor-like protein 2
Niben101Scf01502g00013	1	0	0	0	0	ELI1 {ECO:0000303|PubMed:24194514}; Synonyms=PCMP-H48; At4g37380; F6G17.30	Pentatricopeptide repeat-containing protein
Niben101Scf01502g02001	1	0	0	0	0	At5g35930; F14A1.10	peptide synthetase, partial [Bacillus amyloliquefaciens]	GO:0008152,GO:0003824	metabolic process|catalytic activity
Niben101Scf01502g02018	0	0	0	1	0	XTH30; Synonyms=XTR4; At1g32170; F3C3.5	xyloglucan endotransglucosylase/hydrolase 30	GO:0006073,GO:0016762,GO:0004553,GO:0005618,GO:0048046,GO:0005975	cellular glucan metabolic process|xyloglucan:xyloglucosyl transferase activity|hydrolase activity, hydrolyzing O-glycosyl compounds|cell wall|apoplast|carbohydrate metabolic process
Niben101Scf01506g03004	1	0	0	1	0	SPAC24B11.05	Haloacid dehalogenase-like hydrolase (HAD) superfamily protein	GO:0016787,GO:0008152	hydrolase activity|metabolic process
Niben101Scf01513g00010	0	0	0	1	0		Protein of unknown function (DUF2996) [Synechocystis sp. PCC 7509]
Niben101Scf01513g00017	0	0	0	1	0	MYH; At4g12740; T20K18.90	A/G-specific adenine DNA glycosylase	GO:0016787,GO:0006284,GO:0006281,GO:0003824	hydrolase activity|base-excision repair|DNA repair|catalytic activity	ko03410	Base excision repair
Niben101Scf01513g01010	0	0	0	1	0	GLYR1; Synonyms=GR1; At3g25530; MWL2.18	6-phosphogluconate dehydrogenase, decarboxylating	GO:0051287,GO:0016491,GO:0055114,GO:0016616,GO:0050662,GO:0004616,GO:0006098	NAD binding|oxidoreductase activity|oxidation-reduction process|oxidoreductase activity, acting on the CH-OH group of donors, NAD or NADP as acceptor|coenzyme binding|phosphogluconate dehydrogenase (decarboxylating) activity|pentose-phosphate shunt	ko00650,ko00630,ko01200	Butanoate metabolism|Glyoxylate and dicarboxylate metabolism|Carbon metabolism
Niben101Scf01516g00002	0	1	1	0	0		product [Oryza sativa Japonica Group]
Niben101Scf01518g01001	0	0	1	1	0		BnaA02g13840D [Brassica napus]
Niben101Scf01520g01001	1	0	0	1	0	BG; Synonyms=G7S	Eukaryotic aspartyl protease family protein	GO:0006508,GO:0004190	proteolysis|aspartic-type endopeptidase activity
Niben101Scf01520g03002	1	0	0	1	0	AMT1-3	Ammonium transporter 1 member 3	GO:0016020,GO:0072488,GO:0015696,GO:0008519	membrane|ammonium transmembrane transport|ammonium transport|ammonium transmembrane transporter activity
Niben101Scf01520g07010	0	1	0	0	0		BnaA10g15870D [Brassica napus]
Niben101Scf01521g15009	0	1	0	0	0	UTR3; Synonyms=MSS4; At1g14360; F14L17.13	UDP-galactose transporter 3	GO:0055085	transmembrane transport
Niben101Scf01521g16018	1	0	0	1	0		MULTISPECIES: ribonuclease P [Prochlorococcus]
Niben101Scf01524g00005	0	0	0	1	0	SAUR32 {ECO:0000303|PubMed:12036261}; Synonyms=AAM1 {ECO:0000303|Ref.6}; At2g46690 {ECO:0000312|Araport:AT2G46690}	SAUR-like auxin-responsive protein family			ko04075	Plant hormone signal transduction
Niben101Scf01524g00017	0	1	1	1	0	ATHB-7; At2g46680; T3A4.6	Homeobox-leucine zipper protein family	GO:0005634,GO:0003700,GO:0043565,GO:0003677,GO:0006355	nucleus|DNA binding transcription factor activity|sequence-specific DNA binding|DNA binding|regulation of transcription, DNA-templated
Niben101Scf01526g10006	1	0	0	1	0	APRR2; Synonyms=TOC2; At4g18020; T6K21.200	Two-component response regulator-like APRR2	GO:0003682,GO:0003677	chromatin binding|DNA binding
Niben101Scf01529g01006	1	0	0	1	0		wound-responsive family protein [Medicago truncatula]
Niben101Scf01534g02007	0	0	1	1	1	ANN4; Synonyms=ANNAT4; At2g38750; T6A23.5	Annexin D4	GO:0005544,GO:0005509	calcium-dependent phospholipid binding|calcium ion binding
Niben101Scf01534g02027	0	1	1	1	0	ANN3; Synonyms=ANNAT3; At2g38760; T6A23.4	Annexin D3	GO:0005509,GO:0005544	calcium ion binding|calcium-dependent phospholipid binding
Niben101Scf01534g04008	0	0	0	1	0		extensin-like protein Dif54 precursor [Solanum lycopersicum] emb|CAA67814.1| extensin-like protein Dif54 [Solanum lycopersicum]
Niben101Scf01535g01009	0	0	1	0	0	At5g55840; MWJ3.2	Pentatricopeptide repeat-containing protein	GO:0005515	protein binding
Niben101Scf01538g05003	1	0	0	1	0	CYP72A1; Synonyms=CYP72, P450CR3	Cytochrome P450 superfamily protein	GO:0020037,GO:0055114,GO:0016705,GO:0005506	heme binding|oxidation-reduction process|oxidoreductase activity, acting on paired donors, with incorporation or reduction of molecular oxygen|iron ion binding
Niben101Scf01538g05009	1	0	0	1	0	CYP72A1; Synonyms=CYP72, P450CR3	Cytochrome P450 superfamily protein	GO:0005506,GO:0016705,GO:0020037,GO:0055114	iron ion binding|oxidoreductase activity, acting on paired donors, with incorporation or reduction of molecular oxygen|heme binding|oxidation-reduction process
Niben101Scf01539g00006	1	0	0	0	1		Protein of unknown function (DUF1677)
Niben101Scf01543g03001	0	0	0	0	1	CRF4; Synonyms=ERF066; At4g27950; T13J8.60	Ethylene-responsive transcription factor 1	GO:0003677,GO:0006355,GO:0003700	DNA binding|regulation of transcription, DNA-templated|DNA binding transcription factor activity
Niben101Scf01543g06030	0	0	0	1	0	PKP4; At3g49160; F2K15.20	pyruvate kinase family protein	GO:0006096,GO:0000287,GO:0030955,GO:0003824,GO:0004743	glycolytic process|magnesium ion binding|potassium ion binding|catalytic activity|pyruvate kinase activity	ko01200,ko00620,ko00230,ko01230,ko00010	Carbon metabolism|Pyruvate metabolism|Purine metabolism|Biosynthesis of amino acids|Glycolysis / Gluconeogenesis
Niben101Scf01543g06031	0	0	0	1	0	BOB1; At5g53400; MYN8.1	Nuclear migration protein nudC
Niben101Scf01545g01008	0	0	0	1	0		unknown protein
Niben101Scf01546g00012	1	0	0	1	0	At1g04910; F13M7.10	O-fucosyltransferase family protein
Niben101Scf01552g02007	0	0	0	1	0	KIN10; Synonyms=AK21, SKIN10, SNR2, SNRK1.1; At3g01090; T4P13.22	CBL-interacting protein kinase 24	GO:0004672,GO:0006468,GO:0005524,GO:0005515,GO:0004674,GO:0016772	protein kinase activity|protein phosphorylation|ATP binding|protein binding|protein serine/threonine kinase activity|transferase activity, transferring phosphorus-containing groups	ko04140,ko04152,ko04068,ko04151,ko04150	Regulation of autophagy|AMPK signaling pathway|FoxO signaling pathway|PI3K-Akt signaling pathway|mTOR signaling pathway
Niben101Scf01553g01001	0	0	0	1	0	ABA2	Zeaxanthin epoxidase, chloroplastic	GO:0005515,GO:0009688,GO:0016020,GO:0016491,GO:0009507,GO:0009540,GO:0055114,GO:0008152	protein binding|abscisic acid biosynthetic process|membrane|oxidoreductase activity|chloroplast|zeaxanthin epoxidase [overall] activity|oxidation-reduction process|metabolic process	ko00906	Carotenoid biosynthesis
Niben101Scf01556g04013	1	1	0	1	1		Dehydrogenase/reductase SDR family member 4			ko00830,ko04146	Retinol metabolism|Peroxisome
Niben101Scf01556g04027	0	0	1	0	0	At1g64760; F13O11.7	Glucan endo-1,3-beta-glucosidase 8	GO:0004553,GO:0005975	hydrolase activity, hydrolyzing O-glycosyl compounds|carbohydrate metabolic process
Niben101Scf01557g06005	0	0	1	1	1	ZOG1	UDP-Glycosyltransferase superfamily protein	GO:0016758,GO:0008152	transferase activity, transferring hexosyl groups|metabolic process	ko00908	Zeatin biosynthesis
Niben101Scf01559g01001	0	0	1	0	1		product [Oryza sativa Japonica Group]
Niben101Scf01571g01004	0	1	0	0	0	ARALYDRAFT_903204	CASP-like protein 4D1
Niben101Scf01571g05001	0	1	1	0	0		cysteine-rich extensin-like protein [Nicotiana tabacum]
Niben101Scf01574g03001	1	0	0	1	0	At5g05600 {ECO:0000312|Araport:AT5G05600}; MOP10.14 {ECO:0000312|EMBL:BAB11549.1}	1-aminocyclopropane-1-carboxylate oxidase homolog 5	GO:0005506,GO:0016706,GO:0055114,GO:0016491	iron ion binding|oxidoreductase activity, acting on paired donors, with incorporation or reduction of molecular oxygen, 2-oxoglutarate as one donor, and incorporation of one atom each of oxygen into both donors|oxidation-reduction process|oxidoreductase activity
Niben101Scf01574g09001	0	0	1	1	1		Calmodulin-binding family protein [Populus trichocarpa] gb|EEE87794.2| Calmodulin-binding family protein [Populus trichocarpa]
Niben101Scf01576g00008	1	0	0	1	0		Unknown protein
Niben101Scf01576g03010	1	0	0	1	0		unknown protein
Niben101Scf01577g01019	0	0	0	1	0	ARR3; At1g59940; F23H11.25	response regulator 3	GO:0000160	phosphorelay signal transduction system	ko04075	Plant hormone signal transduction
Niben101Scf01578g00012	1	0	0	1	0	GAST1	GASA/GAST/Snakin [Medicago truncatula]
Niben101Scf01580g02008	0	0	0	1	0	SKIP23; At2g17030; F6P23.19	Ganglioside-induced differentiation-associated protein 2
Niben101Scf01580g05003	0	1	1	1	0		Unknown protein			ko00330,ko00480	Arginine and proline metabolism|Glutathione metabolism
Niben101Scf01580g05004	1	1	1	1	0		Ornithine decarboxylase	GO:0006596,GO:0003824	polyamine biosynthetic process|catalytic activity	ko00330,ko00480	Arginine and proline metabolism|Glutathione metabolism
Niben101Scf01587g01006	0	0	0	1	0	MBF1C; At3g24500; MOB24.13	Multiprotein-bridging factor 1c	GO:0003677,GO:0043565	DNA binding|sequence-specific DNA binding
Niben101Scf01594g00001	0	0	0	1	0	SAUR32 {ECO:0000303|PubMed:12036261}; Synonyms=AAM1 {ECO:0000303|Ref.6}; At2g46690 {ECO:0000312|Araport:AT2G46690}	SAUR-like auxin-responsive protein family			ko04075	Plant hormone signal transduction
Niben101Scf01594g02011	0	0	1	1	0	ABCG5; Synonyms=WBC5; At2g13610; T10F5.15	ABC transporter ATP-binding protein NatA	GO:0005524,GO:0016020,GO:0016887	ATP binding|membrane|ATPase activity
Niben101Scf01594g02015	1	0	0	1	0		Unknown protein
Niben101Scf01594g05014	1	1	1	0	1	PDI	Protein disulfide-isomerase 2	GO:0045454,GO:0005783,GO:0016853	cell redox homeostasis|endoplasmic reticulum|isomerase activity	ko04141	Protein processing in endoplasmic reticulum
Niben101Scf01594g05015	0	0	0	1	0	CPN10; At1g14980; T15D22.2	10 kDa chaperonin 1	GO:0005737,GO:0006457	cytoplasm|protein folding
Niben101Scf01594g10008	0	0	1	0	0		CAI-1 autoinducer sensor kinase/phosphatase cqsS isoform 3 [Theobroma cacao] gb|EOX92778.1| CAI-1 autoinducer sensor kinase/phosphatase cqsS isoform 3 [Theobroma cacao]
Niben101Scf01596g01024	0	0	0	1	0		Unknown protein
Niben101Scf01596g03006	1	0	0	1	0		Unknown protein
Niben101Scf01596g04002	0	0	0	0	1		knotted 1-binding protein [Medicago truncatula]
Niben101Scf01596g06002	1	0	0	0	0	BON1; Synonyms=CPN1; At5g61900; K22G18.2	Copine-4
Niben101Scf01596g11007	0	1	0	0	0		Calnexin homolog	GO:0006457,GO:0051082,GO:0005509,GO:0005515,GO:0005783	protein folding|unfolded protein binding|calcium ion binding|protein binding|endoplasmic reticulum	ko04141,ko04145	Protein processing in endoplasmic reticulum|Phagosome
Niben101Scf01596g11009	0	1	0	0	0	CNX1; At5g61790; MAC9.11	Glutamyl-tRNA(Gln) amidotransferase subunit A	GO:0016884	carbon-nitrogen ligase activity, with glutamine as amido-N-donor
Niben101Scf01596g12003	0	0	1	1	1	4CL2	4-coumarate--CoA ligase 2	GO:0008152,GO:0003824	metabolic process|catalytic activity	ko00940,ko00130,ko00360	Phenylpropanoid biosynthesis|Ubiquinone and other terpenoid-quinone biosynthesis|Phenylalanine metabolism
Niben101Scf01596g12004	0	1	1	0	0		Calnexin homolog	GO:0006457,GO:0051082,GO:0005509,GO:0005515,GO:0005783	protein folding|unfolded protein binding|calcium ion binding|protein binding|endoplasmic reticulum	ko04141,ko04145	Protein processing in endoplasmic reticulum|Phagosome
Niben101Scf01602g02002	1	0	0	0	0	At1g67325; F1N21_14	Zinc finger Ran-binding domain-containing protein 2	GO:0008270	zinc ion binding
Niben101Scf01602g06016	0	1	1	0	0	Serp2	Stress-associated endoplasmic reticulum protein 2	GO:0005783	endoplasmic reticulum
Niben101Scf01606g00003	1	0	1	1	1	LSU2 {ECO:0000303|PubMed:25628631}; Synonyms=END6 {ECO:0000303|PubMed:22383539}; At5g24660 {ECO:0000312|Araport:AT5G24660}; MXC17.2 {ECO:0000312|EMBL:BAB09648.1}	protein RESPONSE TO LOW SULFUR 1 [Arabidopsis thaliana] gb|AEE78560.1| response to low sulfur 1 protein [Arabidopsis thaliana]
Niben101Scf01607g06019	0	0	1	1	0		BnaC04g13350D [Brassica napus]
Niben101Scf01609g00003	0	0	0	1	0	HSFA6b; Synonyms=HSF07; At3g22830; MWI23.20	Heat stress transcription factor A-6b	GO:0005634,GO:0003700,GO:0009408,GO:0043565,GO:0006355	nucleus|DNA binding transcription factor activity|response to heat|sequence-specific DNA binding|regulation of transcription, DNA-templated
Niben101Scf01611g11002	0	0	1	1	0	DREB3; Synonyms=ERF041, TINY2; At5g11590; F15N18.180	Ethylene-responsive transcription factor 1	GO:0003700,GO:0003677,GO:0006355	DNA binding transcription factor activity|DNA binding|regulation of transcription, DNA-templated
Niben101Scf01616g05004	1	0	0	0	0		Uncharacterized conserved protein (DUF2358)
Niben101Scf01620g02011	0	0	1	0	0		zinc finger (Ran-binding) family protein [Medicago truncatula]	GO:0008270	zinc ion binding
Niben101Scf01623g06025	0	0	1	1	1	CSLD5; At1g02730; F22D16.26	Cellulose synthase-like protein D5	GO:0016020,GO:0030244,GO:0016760	membrane|cellulose biosynthetic process|cellulose synthase (UDP-forming) activity	ko00520,ko00500	Amino sugar and nucleotide sugar metabolism|Starch and sucrose metabolism
Niben101Scf01623g13002	0	0	0	1	0		alpha/beta-Hydrolases superfamily protein	GO:0006629	lipid metabolic process
Niben101Scf01623g15003	1	0	0	0	0		Heat shock protein DnaJ with tetratricopeptide repeat	GO:0005515	protein binding
Niben101Scf01623g16002	1	0	0	0	0	BXL2; At1g02640; T14P4.11, T14P4.8	Beta-D-xylosidase 1	GO:0005975,GO:0004553	carbohydrate metabolic process|hydrolase activity, hydrolyzing O-glycosyl compounds
Niben101Scf01623g18005	0	0	1	0	0	PHIP; Synonyms=WDR11	WD repeat-containing protein 5B	GO:0005515	protein binding
Niben101Scf01623g18009	1	0	0	1	0	SUD1; Synonyms=CER9; At4g34100; F28A23.140	RING/FYVE/PHD zinc finger superfamily protein	GO:0008270	zinc ion binding
Niben101Scf01623g18016	0	0	1	1	1	MCM7; OsI_38725	DNA replication licensing factor MCM7	GO:0006260,GO:0005524,GO:0003677,GO:0005634,GO:0042555,GO:0006270,GO:0003678	DNA replication|ATP binding|DNA binding|nucleus|MCM complex|DNA replication initiation|DNA helicase activity	ko04113,ko04111,ko03030,ko04110	Meiosis - yeast|Cell cycle - yeast|DNA replication|Cell cycle
Niben101Scf01628g01010	1	0	0	1	0		PAR1 protein
Niben101Scf01629g00008	0	0	0	1	1	PAB7; At2g36660; F13K3.6	Polyadenylate-binding protein 1-A	GO:0003676,GO:0000166,GO:0003723	nucleic acid binding|nucleotide binding|RNA binding	ko03018,ko03015,ko03013	RNA degradation|mRNA surveillance pathway|RNA transport
Niben101Scf01634g00007	0	0	0	1	0	ABCA1; Synonyms=ABC1, AOH1; At2g41700; T32G6.22	ABC transporter ATP-binding protein NatA	GO:0016021,GO:0016887,GO:0005215,GO:0005524,GO:0006810	integral component of membrane|ATPase activity|transporter activity|ATP binding|transport	ko02010	ABC transporters
Niben101Scf01634g05010	0	1	0	0	0	alg7; DDB_G0290751	UDP-N-acetylglucosamine--dolichyl-phosphate N-acetylglucosaminephosphotransferase	GO:0016021,GO:0008963	integral component of membrane|phospho-N-acetylmuramoyl-pentapeptide-transferase activity	ko00510	N-Glycan biosynthesis
Niben101Scf01634g07023	1	0	1	0	0	ZOX1	UDP-glycosyltransferase 73B4	GO:0016758,GO:0008152	transferase activity, transferring hexosyl groups|metabolic process
Niben101Scf01635g00001	0	0	0	1	0	Os07g0281000, LOC_Os07g18050; OsJ_23846 {ECO:0000312|EMBL:EEE66965.1}, P0557D09.17	Pre-mRNA-splicing factor RBM22	GO:0003676,GO:0000166	nucleic acid binding|nucleotide binding	ko03040	Spliceosome
Niben101Scf01635g00005	0	0	0	1	0	Os07g0281000, LOC_Os07g18050; OsJ_23846 {ECO:0000312|EMBL:EEE66965.1}, P0557D09.17	Unknown protein			ko03040	Spliceosome
Niben101Scf01635g03001	1	0	0	0	0		conserved hypothetical protein [Ricinus communis] gb|EEF27871.1| conserved hypothetical protein [Ricinus communis]
Niben101Scf01642g03011	1	1	0	1	0	GRXC13; Synonyms=ROXY9; At2g47880; F17A22.27, T9J23.13	Glutaredoxin-C1	GO:0009055,GO:0015035,GO:0045454	electron transfer activity|protein disulfide oxidoreductase activity|cell redox homeostasis
Niben101Scf01646g00010	0	0	1	1	0	APT3; At4g22570; F7K2.150	Adenine phosphoribosyltransferase	GO:0006168,GO:0005737,GO:0009116,GO:0003999	adenine salvage|cytoplasm|nucleoside metabolic process|adenine phosphoribosyltransferase activity	ko00230	Purine metabolism
Niben101Scf01646g01008	1	0	1	0	1	NPF6.3; Synonyms=CHL1, NRT1, NRT1.1; At1g12110; F12F1.1, T28K15_13	Protein NRT1/ PTR FAMILY 6.3	GO:0006857,GO:0006810,GO:0005215,GO:0016020	oligopeptide transport|transport|transporter activity|membrane
Niben101Scf01649g04003	0	1	0	0	1		BnaC09g50070D [Brassica napus]
Niben101Scf01653g02013	1	0	0	1	0		Ribulose bisphosphate carboxylase/oxygenase activase	GO:0005524	ATP binding
Niben101Scf01655g04005	0	1	0	0	0	sld1	Fatty acid desaturase 2	GO:0006633,GO:0006629,GO:0055114,GO:0020037,GO:0005506,GO:0016717	fatty acid biosynthetic process|lipid metabolic process|oxidation-reduction process|heme binding|iron ion binding|oxidoreductase activity, acting on paired donors, with oxidation of a pair of donors resulting in the reduction of molecular oxygen to two molecules of water
Niben101Scf01657g03002	1	0	0	1	0		SAUR-like auxin-responsive protein family			ko04075	Plant hormone signal transduction
Niben101Scf01658g01010	0	0	1	1	1	MYB3R1 {ECO:0000303|PubMed:11597504}; Synonyms=PC-MYB1 {ECO:0000303|PubMed:10482656}; At4g32730 {ECO:0000312|Araport:AT4G32730}; F4D11.70 {ECO:0000312|EMBL:CAA18588.1}	Cyclin-D-binding Myb-like transcription factor 1	GO:0003677,GO:0003682	DNA binding|chromatin binding
Niben101Scf01658g02014	0	0	0	1	0	rpmA {ECO:0000255|HAMAP-Rule:MF_00539}; VFMJ11_0267	50S ribosomal protein L27	GO:0003735,GO:0005622,GO:0005840,GO:0006412	structural constituent of ribosome|intracellular|ribosome|translation	ko03010	Ribosome
Niben101Scf01660g00001	0	1	1	1	0		unknown protein
Niben101Scf01660g02013	0	0	1	1	0	UGT75L6; Synonyms=UGT1	UDP-Glycosyltransferase superfamily protein	GO:0016758,GO:0008152	transferase activity, transferring hexosyl groups|metabolic process
Niben101Scf01660g02014	1	0	0	1	1	UGT75L6; Synonyms=UGT1	UDP-Glycosyltransferase superfamily protein	GO:0016758,GO:0008152	transferase activity, transferring hexosyl groups|metabolic process
Niben101Scf01661g00011	1	0	0	0	0		Unknown protein
Niben101Scf01661g01017	0	0	0	0	1		conserved hypothetical protein [Ricinus communis] gb|EEF50693.1| conserved hypothetical protein [Ricinus communis]
Niben101Scf01664g01001	0	0	1	1	1	At3g51280 {ECO:0000312|Araport:AT3G51280}; F24M12.320 {ECO:0000312|EMBL:CAB62650.1}	Tetratricopeptide repeat (TPR)-like superfamily protein	GO:0005515	protein binding
Niben101Scf01664g02014	0	0	1	0	1		Protein of unknown function (DUF630 and DUF632)
Niben101Scf01664g03005	0	1	1	1	0	LIGB; At4g15093; dl3590w	Extradiol ring-cleavage dioxygenase	GO:0008270,GO:0016701,GO:0006725,GO:0008198,GO:0055114,GO:0016491	zinc ion binding|oxidoreductase activity, acting on single donors with incorporation of molecular oxygen|cellular aromatic compound metabolic process|ferrous iron binding|oxidation-reduction process|oxidoreductase activity	ko00965	Betalain biosynthesis
Niben101Scf01664g03006	0	1	0	0	0	HIPP26 {ECO:0000303|PubMed:21072340, ECO:0000303|PubMed:23368984}; Synonyms=FP6 {ECO:0000303|PubMed:8837031}; At4g38580 {ECO:0000312|Araport:AT4G38580}; F20M13.140 {ECO:0000312|EMBL:CAB37514.1}	Heavy metal transport/detoxification superfamily protein	GO:0046872,GO:0030001	metal ion binding|metal ion transport
Niben101Scf01671g02004	1	0	1	0	0	GALT3 {ECO:0000303|PubMed:26690932}; Synonyms=B3GALT16 {ECO:0000305|PubMed:18548197}; At3g06440; F24P17.7	Beta-1,3-galactosyltransferase 15	GO:0016020,GO:0008378,GO:0030246,GO:0006486	membrane|galactosyltransferase activity|carbohydrate binding|protein glycosylation
Niben101Scf01671g04007	0	0	0	1	0	CIPK1; Os01g0292200, LOC_Os01g18800; P0706B05.31	CBL-interacting protein kinase 1	GO:0004672,GO:0016772,GO:0007165,GO:0006468,GO:0005524	protein kinase activity|transferase activity, transferring phosphorus-containing groups|signal transduction|protein phosphorylation|ATP binding
Niben101Scf01671g06022	1	0	0	1	0	BAT1; Os01g0607200, LOC_Os01g42234; OsJ_02547	Amino-acid permease BAT1
Niben101Scf01676g00006	0	1	0	0	0		AT4G36440-like protein, partial [Theobroma cacao]
Niben101Scf01677g06001	0	0	1	1	0	CAB7	Chlorophyll a-b binding protein 7, chloroplastic			ko00196	Photosynthesis - antenna proteins
Niben101Scf01677g06002	0	1	1	1	0	CAB7	Chlorophyll a-b binding protein 7, chloroplastic			ko00196	Photosynthesis - antenna proteins
Niben101Scf01678g03003	0	0	0	1	0		Protein of unknown function (DUF604)
Niben101Scf01681g07003	0	0	0	1	0	SUD1; Synonyms=CER9; At4g34100; F28A23.140	RING/FYVE/PHD zinc finger superfamily protein	GO:0008270	zinc ion binding
Niben101Scf01681g12004	0	0	0	1	0	RUK {ECO:0000303|PubMed:11089872}; Synonyms=EMB3013 {ECO:0000305}; At5g18700 {ECO:0000312|EMBL:AED92600.1}; T1A4.80 {ECO:0000305}	Serine/threonine-protein kinase 4	GO:0004672,GO:0005488,GO:0005524,GO:0006468,GO:0016772,GO:0004674	protein kinase activity|binding|ATP binding|protein phosphorylation|transferase activity, transferring phosphorus-containing groups|protein serine/threonine kinase activity
Niben101Scf01685g05002	1	0	0	0	0		conserved hypothetical protein [Ricinus communis] gb|EEF39665.1| conserved hypothetical protein [Ricinus communis]
Niben101Scf01685g07011	0	0	0	1	0		Unknown protein
Niben101Scf01689g05001	1	0	1	0	0	RALF	Rapid alkalinization factor
Niben101Scf01696g06033	1	0	0	1	0	CPRF2; Synonyms=CPRF-2	bZIP transcription factor family protein	GO:0003700,GO:0043565,GO:0006355	DNA binding transcription factor activity|sequence-specific DNA binding|regulation of transcription, DNA-templated
Niben101Scf01697g06007	0	0	0	1	0		PLATZ transcription factor family protein
Niben101Scf01704g00002	0	1	1	0	0	ERDJ3B; Synonyms=B19; At3g62600; F26K9.30	Chaperone protein DnaJ	GO:0006457,GO:0051082	protein folding|unfolded protein binding	ko04141	Protein processing in endoplasmic reticulum
Niben101Scf01716g00027	0	0	1	1	1	ORC5 {ECO:0000303|PubMed:16179646}; At4g29910 {ECO:0000312|Araport:AT4G29910}; F27B13.150 {ECO:0000312|EMBL:CAB43666.1}	Origin recognition complex subunit 5	GO:0005634,GO:0006260,GO:0000808	nucleus|DNA replication|origin recognition complex	ko04113,ko04111,ko04110	Meiosis - yeast|Cell cycle - yeast|Cell cycle
Niben101Scf01718g06023	0	0	0	1	0		conserved hypothetical protein [Ricinus communis] gb|EEF41111.1| conserved hypothetical protein [Ricinus communis]
Niben101Scf01718g09027	1	0	0	0	0	STY46 {ECO:0000303|PubMed:16429265}; At4g38470 {ECO:0000312|Araport:AT4G38470}; F20M13.30 {ECO:0000312|EMBL:CAB37503.1}	Protein kinase superfamily protein	GO:0004672,GO:0016597,GO:0004674,GO:0016772,GO:0008152,GO:0006468,GO:0005524	protein kinase activity|amino acid binding|protein serine/threonine kinase activity|transferase activity, transferring phosphorus-containing groups|metabolic process|protein phosphorylation|ATP binding
Niben101Scf01719g08001	0	0	0	1	0	PDR1	ABC transporter G family member 41	GO:0016020,GO:0005524,GO:0016887	membrane|ATP binding|ATPase activity
Niben101Scf01719g08010	0	0	1	1	1	PDR1; Synonyms=ABC1	ABC transporter ATP-binding protein YtrE	GO:0016020,GO:0005524,GO:0016887	membrane|ATP binding|ATPase activity
Niben101Scf01724g00001	0	1	1	1	0	DLO2 {ECO:0000303|PubMed:25376907}; At4g10490 {ECO:0000312|Araport:AT4G10490}; F3H7.17 {ECO:0000312|EMBL:AAD03424.1}, F7L13.70 {ECO:0000312|EMBL:CAB40042.1}	1-aminocyclopropane-1-carboxylate oxidase homolog	GO:0016491,GO:0016706,GO:0055114	oxidoreductase activity|oxidoreductase activity, acting on paired donors, with incorporation or reduction of molecular oxygen, 2-oxoglutarate as one donor, and incorporation of one atom each of oxygen into both donors|oxidation-reduction process
Niben101Scf01728g00003	1	0	0	0	0	PSBR	Photosystem II 10 kDa polypeptide, chloroplastic	GO:0015979,GO:0042651,GO:0009523,GO:0009654	photosynthesis|thylakoid membrane|photosystem II|photosystem II oxygen evolving complex	ko00195	Photosynthesis
Niben101Scf01731g04005	0	0	1	1	1		product [Oryza sativa Japonica Group]
Niben101Scf01731g05006	0	0	1	1	1	SWEET1 {ECO:0000303|PubMed:21107422}; At1g21460 {ECO:0000312|EMBL:AEE30104.1}; F24J8.9 {ECO:0000312|EMBL:AAF87899.1}	Bidirectional sugar transporter N3
Niben101Scf01731g09008	0	0	1	0	0	NPF6.3; Synonyms=CHL1, NRT1, NRT1.1; At1g12110; F12F1.1, T28K15_13	Protein NRT1/ PTR FAMILY 6.3	GO:0005215,GO:0016020,GO:0006857,GO:0006810	transporter activity|membrane|oligopeptide transport|transport
Niben101Scf01734g01046	0	0	1	0	0	petN {ECO:0000255|HAMAP-Rule:MF_00395}	Ycf6, partial (chloroplast) [Dombeya acutangula]
Niben101Scf01735g00005	0	0	0	1	1	NIA2	nitrate reductase 2	GO:0030151,GO:0009055,GO:0046872,GO:0055114,GO:0043546,GO:0016491	molybdenum ion binding|electron transfer activity|metal ion binding|oxidation-reduction process|molybdopterin cofactor binding|oxidoreductase activity	ko00910	Nitrogen metabolism
Niben101Scf01739g08011	0	0	1	0	0	RBM3; Synonyms=RNPL	RNA-binding protein 34	GO:0000166,GO:0003676	nucleotide binding|nucleic acid binding
Niben101Scf01740g03002	0	0	1	1	0	Primpol; Synonyms=Ccdc111	DNA-directed primase/polymerase protein	GO:0003896,GO:0006260,GO:0006269	DNA primase activity|DNA replication|DNA replication, synthesis of RNA primer
Niben101Scf01740g17007	0	0	0	0	1	Os11g0599500, LOC_Os11g38670	ATP-dependent RNA helicase ded1	GO:0003676,GO:0005524	nucleic acid binding|ATP binding
Niben101Scf01745g06004	0	0	0	1	0	PIP5K1; Synonyms=P5K1; At1g21980; F2E2.1	Histone H3 K4-specific methyltransferase SET7/9 family protein
Niben101Scf01746g00004	0	0	0	1	0	EPFL1 {ECO:0000303|PubMed:19435754}; At5g10310 {ECO:0000312|Araport:AT5G10310}; F18D22.80	EPIDERMAL PATTERNING FACTOR-like protein 1
Niben101Scf01752g03011	0	0	1	1	0		LIM and calponin domains-containing protein 1, putative [Theobroma cacao] gb|EOY12263.1| LIM and calponin domains-containing protein 1, putative [Theobroma cacao]
Niben101Scf01752g08008	0	0	1	1	1	BGLU17; At2g44480; F4I1.29	Beta-glucosidase 17	GO:0005975,GO:0004553	carbohydrate metabolic process|hydrolase activity, hydrolyzing O-glycosyl compounds	ko00940,ko00460,ko00500	Phenylpropanoid biosynthesis|Cyanoamino acid metabolism|Starch and sucrose metabolism
Niben101Scf01752g08011	0	0	0	1	0		Beta-glucosidase 10	GO:0005975,GO:0004553	carbohydrate metabolic process|hydrolase activity, hydrolyzing O-glycosyl compounds	ko00940,ko00460,ko00500	Phenylpropanoid biosynthesis|Cyanoamino acid metabolism|Starch and sucrose metabolism
Niben101Scf01758g00006	0	0	0	1	0		RPM1-interacting protein 4 (RIN4) family protein
Niben101Scf01759g00001	1	0	0	1	0		Protein of unknown function, DUF584
Niben101Scf01763g00016	0	0	0	1	0	UGT94E5; Synonyms=UGT9	UDP-Glycosyltransferase superfamily protein	GO:0008152,GO:0016758	metabolic process|transferase activity, transferring hexosyl groups
Niben101Scf01765g03015	1	0	0	1	0	SAUR66 {ECO:0000303|PubMed:12036261}; At1g29500 {ECO:0000312|Araport:AT1G29500}; F15D2.8 {ECO:0000312|EMBL:AAG51723.1}	SAUR-like auxin-responsive protein family
Niben101Scf01768g04016	1	0	0	0	0	At3g48880; T21J18.150	F-box/LRR-repeat protein	GO:0005515	protein binding
Niben101Scf01771g01010	1	0	0	1	0	At4g17486; dl4780c, FCAALL.234	PPPDE putative thiol peptidase family protein
Niben101Scf01773g07014	0	1	0	0	0	SEC23; PGUG_00105	Protein transport protein SEC23	GO:0006888,GO:0030127,GO:0006886,GO:0008270	ER to Golgi vesicle-mediated transport|COPII vesicle coat|intracellular protein transport|zinc ion binding
Niben101Scf01773g08011	0	0	0	1	0	RMA1H1	E3 ubiquitin-protein ligase RNF170	GO:0005515,GO:0008270	protein binding|zinc ion binding	ko04141	Protein processing in endoplasmic reticulum
Niben101Scf01774g05014	1	0	0	1	0		conserved hypothetical protein [Ricinus communis] gb|EEF52243.1| conserved hypothetical protein [Ricinus communis]
Niben101Scf01774g05015	0	0	0	0	1	KIN7N {ECO:0000305}; Synonyms=ZCF125 {ECO:0000312|EMBL:BAA88114.1}; At1g59540 {ECO:0000312|Araport:AT1G59540}; T30E16.9 {ECO:0000312|EMBL:AAF79747.1}, T4M14.11 {ECO:0000312|EMBL:AAK62792.1}	Kinesin-related protein 5	GO:0007018,GO:0003777,GO:0005871,GO:0005524,GO:0008017	microtubule-based movement|microtubule motor activity|kinesin complex|ATP binding|microtubule binding
Niben101Scf01777g03031	0	0	0	0	1	CYP711A1; Synonyms=MAX1; At2g26170; T19L18.2, T1D16.2	IQ-domain 6	GO:0005515	protein binding
Niben101Scf01781g01002	1	0	0	0	0		Pathogenesis-related thaumatin superfamily protein
Niben101Scf01782g03006	1	0	0	0	0	BG; Synonyms=G7S	Eukaryotic aspartyl protease family protein	GO:0006508,GO:0004190	proteolysis|aspartic-type endopeptidase activity
Niben101Scf01785g10007	0	1	1	1	0	SS4; At4g18240; T9A21.90	Glycogen synthase	GO:0009011,GO:0009058,GO:0009250	starch synthase activity|biosynthetic process|glucan biosynthetic process
Niben101Scf01785g10010	0	0	1	1	0	CAB21	Chlorophyll a-b binding protein 21, chloroplastic	GO:0016020,GO:0009765	membrane|photosynthesis, light harvesting	ko00196	Photosynthesis - antenna proteins
Niben101Scf01785g10016	0	0	0	1	0		conserved hypothetical protein [Ricinus communis] gb|EEF41009.1| conserved hypothetical protein [Ricinus communis]
Niben101Scf01789g02042	0	0	0	1	1	DCL4; Synonyms=SHO1; Os04g0509300, LOC_Os04g43050; OSJNBb0065L13.5	ATP-dependent RNA helicase FAL1	GO:0016891	endoribonuclease activity, producing 5'-phosphomonoesters
Niben101Scf01789g02045	0	0	1	1	1	MCM5; At2g07690; T12J2	DNA replication licensing factor MCM5	GO:0003678,GO:0006270,GO:0042555,GO:0005634,GO:0003677,GO:0005524,GO:0006260	DNA helicase activity|DNA replication initiation|MCM complex|nucleus|DNA binding|ATP binding|DNA replication	ko04113,ko04111,ko03030,ko04110	Meiosis - yeast|Cell cycle - yeast|DNA replication|Cell cycle
Niben101Scf01795g04025	0	0	0	1	0	RAF1.2 {ECO:0000303|PubMed:22942379}; At3g04550 {ECO:0000312|Araport:AT3G04550}; F7O18.2 {ECO:0000312|EMBL:AAF04886.1}	Rubisco accumulation factor 2, chloroplastic
Niben101Scf01795g04036	0	0	0	1	0	CYP19-3; Synonyms=CYP4, ROC2; At3g56070; F18O21.30	Peptidyl-prolyl cis-trans isomerase D	GO:0000413,GO:0003755,GO:0006457	protein peptidyl-prolyl isomerization|peptidyl-prolyl cis-trans isomerase activity|protein folding
Niben101Scf01802g00005	1	0	1	0	0	NUAK1; Synonyms=ARK5, KIAA0537, OMPHK1	mitogen-activated protein kinase kinase kinase 21	GO:0004672,GO:0006468,GO:0005524,GO:0016772	protein kinase activity|protein phosphorylation|ATP binding|transferase activity, transferring phosphorus-containing groups
Niben101Scf01802g00010	1	0	0	0	0	YDA; At1g63700; F24D7.11	mitogen-activated protein kinase kinase kinase 19	GO:0016772	transferase activity, transferring phosphorus-containing groups
Niben101Scf01802g02001	0	0	1	1	0	Os01g0868300, LOC_Os01g64820; P0677H08.20	DNA polymerase alpha catalytic subunit	GO:0003677,GO:0006260,GO:0001882,GO:0003676,GO:0003887,GO:0006270,GO:0000166	DNA binding|DNA replication|nucleoside binding|nucleic acid binding|DNA-directed DNA polymerase activity|DNA replication initiation|nucleotide binding	ko00230,ko00240,ko03030	Purine metabolism|Pyrimidine metabolism|DNA replication
Niben101Scf01817g01001	0	0	1	1	0	CRF2; Synonyms=ERF064; At4g23750; F9D16.220	Ethylene-responsive transcription factor 4	GO:0003700,GO:0006355,GO:0003677	DNA binding transcription factor activity|regulation of transcription, DNA-templated|DNA binding
Niben101Scf01817g02010	1	0	0	1	0		BnaC01g20820D [Brassica napus]
Niben101Scf01818g03019	0	0	0	1	0	NAC002; Synonyms=ATAF1; At1g01720; T1N6.12	NAC domain-containing protein 2	GO:0006355,GO:0003677	regulation of transcription, DNA-templated|DNA binding
Niben101Scf01818g07001	0	1	0	1	0	tal2 {ECO:0000255|HAMAP-Rule:MF_00493}; SAV_6314	Transaldolase	GO:0004801,GO:0003824,GO:0006098,GO:0005737,GO:0005975	sedoheptulose-7-phosphate:D-glyceraldehyde-3-phosphate glyceronetransferase activity|catalytic activity|pentose-phosphate shunt|cytoplasm|carbohydrate metabolic process	ko01200,ko00030,ko01230	Carbon metabolism|Pentose phosphate pathway|Biosynthesis of amino acids
Niben101Scf01818g08020	0	0	1	1	1	OsI_36121	DNA replication licensing factor MCM2	GO:0042555,GO:0006270,GO:0003678,GO:0005634,GO:0005524,GO:0003677,GO:0006260	MCM complex|DNA replication initiation|DNA helicase activity|nucleus|ATP binding|DNA binding|DNA replication	ko04113,ko04111,ko03030,ko04110	Meiosis - yeast|Cell cycle - yeast|DNA replication|Cell cycle
Niben101Scf01818g09007	0	1	0	0	0	FES1; CIMG_02789	Hsp70 nucleotide exchange factor FES1	GO:0005488	binding	ko04141	Protein processing in endoplasmic reticulum
Niben101Scf01820g00025	1	0	0	1	0	SAM2	S-adenosylmethionine synthase	GO:0005524,GO:0006556,GO:0004478	ATP binding|S-adenosylmethionine biosynthetic process|methionine adenosyltransferase activity	ko01230,ko00270	Biosynthesis of amino acids|Cysteine and methionine metabolism
Niben101Scf01824g00013	0	0	1	1	1	OLPA; Synonyms=OLP1	Thaumatin-like protein
Niben101Scf01824g00017	0	0	1	1	1		selenium binding
Niben101Scf01825g03009	1	0	0	1	0	PLAT1 {ECO:0000303|PubMed:25396746}; At4g39730 {ECO:0000312|Araport:AT4G39730}	product [Oryza sativa Japonica Group]	GO:0005515	protein binding
Niben101Scf01826g02005	0	0	1	0	1	DCTD	Deoxycytidylate deaminase	GO:0016787,GO:0003824,GO:0008270	hydrolase activity|catalytic activity|zinc ion binding	ko00860	Porphyrin and chlorophyll metabolism
Niben101Scf01826g03012	0	0	1	0	0	Os01g0905400, LOC_Os01g67830; OsJ_04461, OSJNOa108M02.5	DNA binding protein, putative [Ricinus communis] gb|EEF40052.1| DNA binding protein, putative [Ricinus communis]	GO:0003677	DNA binding
Niben101Scf01830g01022	1	0	0	1	0	GRF2; At4g37740; T28I19.20	Growth-regulating factor 8	GO:0005524,GO:0006355,GO:0005634,GO:0016818	ATP binding|regulation of transcription, DNA-templated|nucleus|hydrolase activity, acting on acid anhydrides, in phosphorus-containing anhydrides
Niben101Scf01834g01011	0	0	0	1	0	DNAJ1	Chaperone protein DnaJ	GO:0051082,GO:0006457	unfolded protein binding|protein folding	ko04141	Protein processing in endoplasmic reticulum
Niben101Scf01836g00002	1	0	0	0	0		Xyloglucan endotransglucosylase/hydrolase protein 24	GO:0048046,GO:0005618,GO:0005975,GO:0016762,GO:0006073,GO:0004553	apoplast|cell wall|carbohydrate metabolic process|xyloglucan:xyloglucosyl transferase activity|cellular glucan metabolic process|hydrolase activity, hydrolyzing O-glycosyl compounds
Niben101Scf01837g03007	0	1	1	1	0	RPI1; Synonyms=RSW10; At1g71100; F23N20.9	ribose-5-phosphate isomerase 2	GO:0009052,GO:0004751	pentose-phosphate shunt, non-oxidative branch|ribose-5-phosphate isomerase activity	ko00710,ko01200,ko00030,ko01230	Carbon fixation in photosynthetic organisms|Carbon metabolism|Pentose phosphate pathway|Biosynthesis of amino acids
Niben101Scf01847g00018	0	0	0	1	0		BnaC02g29320D [Brassica napus]
Niben101Scf01847g08012	0	0	0	1	0	GRP-2	Cold shock-like protein	GO:0008270,GO:0003676,GO:0006355,GO:0003677	zinc ion binding|nucleic acid binding|regulation of transcription, DNA-templated|DNA binding
Niben101Scf01847g09012	0	0	1	1	1	LAX2; At2g21050; F26H11.19	Auxin transporter-like protein 2			ko04075	Plant hormone signal transduction
Niben101Scf01852g04029	1	0	0	1	0	FBA1 {ECO:0000303|PubMed:22561114}; At2g21330; F3K23.9	fructose-bisphosphate aldolase 2	GO:0004332,GO:0003824,GO:0006096	fructose-bisphosphate aldolase activity|catalytic activity|glycolytic process	ko00710,ko00680,ko01200,ko01230,ko00030,ko00051,ko00010	Carbon fixation in photosynthetic organisms|Methane metabolism|Carbon metabolism|Biosynthesis of amino acids|Pentose phosphate pathway|Fructose and mannose metabolism|Glycolysis / Gluconeogenesis
Niben101Scf01854g00028	0	0	1	1	0	RAD52-2 {ECO:0000303|PubMed:22202891}; Synonyms=ODB2 {ECO:0000303|PubMed:22762281}; At5g47870 {ECO:0000312|Araport:AT5G47870}; MCA23.21 {ECO:0000312|EMBL:BAB11334.1}	snRK1-interacting protein 1 [Zea mays]
Niben101Scf01854g00029	0	1	1	0	0	FES1; UMAG_11735	Hsp70 nucleotide exchange factor FES1	GO:0005488	binding	ko04141	Protein processing in endoplasmic reticulum
Niben101Scf01856g02005	0	0	1	0	0	ATL2; At3g16720; MGL6.19	RING finger protein 44	GO:0008270,GO:0005515	zinc ion binding|protein binding
Niben101Scf01858g01007	0	0	0	1	0		Unknown protein
Niben101Scf01859g03006	0	0	1	1	1		unknown protein
Niben101Scf01861g00002	1	0	0	1	0	METK1	S-adenosylmethionine synthase 2	GO:0004478,GO:0006556,GO:0005524	methionine adenosyltransferase activity|S-adenosylmethionine biosynthetic process|ATP binding	ko01230,ko00270	Biosynthesis of amino acids|Cysteine and methionine metabolism
Niben101Scf01863g04003	0	0	0	1	0	PP2A10; At1g10150; F14N23.3	Carbohydrate-binding protein
Niben101Scf01866g05005	1	0	0	1	1		BnaA07g14070D [Brassica napus]
Niben101Scf01870g00004	1	0	0	1	0	ST1	Unknown protein
Niben101Scf01873g01004	0	0	1	0	0	CYP707A1; At4g19230; T18B16.200	Cytochrome P450 superfamily protein	GO:0055114,GO:0020037,GO:0005506,GO:0016705	oxidation-reduction process|heme binding|iron ion binding|oxidoreductase activity, acting on paired donors, with incorporation or reduction of molecular oxygen	ko00906	Carotenoid biosynthesis
Niben101Scf01881g02004	0	0	0	1	0		Unknown protein
Niben101Scf01882g00002	0	0	0	1	0	rpoB {ECO:0000255|HAMAP-Rule:MF_01321}	DNA-directed RNA polymerase subunit beta	GO:0003899,GO:0032549,GO:0003677,GO:0006351	DNA-directed 5'-3' RNA polymerase activity|ribonucleoside binding|DNA binding|transcription, DNA-templated	ko00230,ko00240,ko03020	Purine metabolism|Pyrimidine metabolism|RNA polymerase
Niben101Scf01890g01005	0	1	1	1	0		60 kDa chaperonin	GO:0006457,GO:0042026,GO:0005737,GO:0005524,GO:0044267	protein folding|protein refolding|cytoplasm|ATP binding|cellular protein metabolic process
Niben101Scf01890g01008	0	0	0	1	0	ABCG28; Synonyms=WBC29; At5g60740; MUP24.16	ABC transporter ATP-binding protein/permease PDR18	GO:0016887,GO:0005524	ATPase activity|ATP binding
Niben101Scf01899g04012	1	0	0	1	0		myosin heavy chain-related
Niben101Scf01908g01004	1	0	0	1	0	MYB306 {ECO:0000303|PubMed:1840903}	Myb-related protein 306	GO:0003682,GO:0003677	chromatin binding|DNA binding
Niben101Scf01911g08012	0	1	1	1	0		60 kDa chaperonin 2	GO:0005524,GO:0044267,GO:0006457,GO:0005737	ATP binding|cellular protein metabolic process|protein folding|cytoplasm
Niben101Scf01917g13024	1	0	0	0	0	rhiE; Dda3937_01465	Rhamnogalacturonate lyase family protein	GO:0030246,GO:0003824,GO:0005975	carbohydrate binding|catalytic activity|carbohydrate metabolic process
Niben101Scf01922g10020	0	0	0	1	0	At3g47520; F1P2.70	malate dehydrogenase	GO:0005975,GO:0003824,GO:0006108,GO:0030060,GO:0055114,GO:0016616,GO:0016491,GO:0016615,GO:0044262	carbohydrate metabolic process|catalytic activity|malate metabolic process|L-malate dehydrogenase activity|oxidation-reduction process|oxidoreductase activity, acting on the CH-OH group of donors, NAD or NADP as acceptor|oxidoreductase activity|malate dehydrogenase activity|cellular carbohydrate metabolic process	ko00710,ko01200,ko00630,ko00620,ko00020,ko00270	Carbon fixation in photosynthetic organisms|Carbon metabolism|Glyoxylate and dicarboxylate metabolism|Pyruvate metabolism|Citrate cycle (TCA cycle)|Cysteine and methionine metabolism
Niben101Scf01926g05010	0	1	1	1	1		Isocitrate lyase	GO:0008152,GO:0004451,GO:0019752,GO:0003824	metabolic process|isocitrate lyase activity|carboxylic acid metabolic process|catalytic activity	ko01200,ko00630	Carbon metabolism|Glyoxylate and dicarboxylate metabolism
Niben101Scf01927g03004	0	0	0	1	0	PME53; Synonyms=ARATH53; At5g19730; T29J13.150	Pectinesterase 31	GO:0005618,GO:0030599,GO:0042545	cell wall|pectinesterase activity|cell wall modification	ko00040,ko00500	Pentose and glucuronate interconversions|Starch and sucrose metabolism
Niben101Scf01927g03005	0	0	0	1	0		IQ-domain 26	GO:0005515	protein binding
Niben101Scf01927g04007	1	0	0	1	0		conserved hypothetical protein [Ricinus communis] gb|EEF48161.1| conserved hypothetical protein [Ricinus communis]
Niben101Scf01927g09016	0	0	0	1	0	MND1; At4g29170; F19B15.200	Meiotic nuclear division protein 1 homolog
Niben101Scf01931g06006	0	0	1	1	0	At3g45770; T6D9.100	Trans-2-enoyl-CoA reductase, mitochondrial	GO:0016491,GO:0055114,GO:0008270	oxidoreductase activity|oxidation-reduction process|zinc ion binding	ko00062,ko01212	Fatty acid elongation|Fatty acid metabolism
Niben101Scf01933g00003	1	1	1	0	0	GT6; At4g37690; F19F18.180	Galactomannan galactosyltransferase 1	GO:0016021,GO:0016758	integral component of membrane|transferase activity, transferring hexosyl groups
Niben101Scf01933g08007	0	0	0	1	0	PP2A10; At1g10150; F14N23.3	Carbohydrate-binding protein
Niben101Scf01934g02004	0	0	1	1	1		Glucan endo-1,3-beta-glucosidase B	GO:0005975,GO:0004553	carbohydrate metabolic process|hydrolase activity, hydrolyzing O-glycosyl compounds
Niben101Scf01934g04026	0	0	1	1	0		Nucleic acid-binding proteins superfamily isoform 3 [Theobroma cacao] gb|EOY06714.1| Nucleic acid-binding proteins superfamily isoform 3 [Theobroma cacao]
Niben101Scf01937g02007	0	0	1	0	0	SUVH6; Synonyms=SDG23, SET23; At2g22740; T9I22.18	Histone-lysine N-methyltransferase, H3 lysine-9 specific SUVH6	GO:0042393	histone binding	ko00310	Lysine degradation
Niben101Scf01941g02021	0	0	0	1	0	At1g56130; F14G9.25, T6H22.8	Receptor-like protein kinase	GO:0004674,GO:0016772,GO:0005524,GO:0006468,GO:0004672	protein serine/threonine kinase activity|transferase activity, transferring phosphorus-containing groups|ATP binding|protein phosphorylation|protein kinase activity
Niben101Scf01943g10013	0	0	0	1	0	ZEU1 {ECO:0000303|PubMed:18036198}; At5g59440 {ECO:0000312|Araport:AT5G59440}	Thymidylate kinase	GO:0005524,GO:0006233,GO:0004798	ATP binding|dTDP biosynthetic process|thymidylate kinase activity	ko00240	Pyrimidine metabolism
Niben101Scf01948g01002	1	0	0	0	0	SOBIR1; Synonyms=EVR; At2g31880; F20M17.8	Receptor-like protein kinase	GO:0004672,GO:0005524,GO:0006468,GO:0016772	protein kinase activity|ATP binding|protein phosphorylation|transferase activity, transferring phosphorus-containing groups
Niben101Scf01950g03015	0	0	1	1	0	At1g67320; F1N21_14	DNA primase, large subunit family	GO:0006269,GO:0003896	DNA replication, synthesis of RNA primer|DNA primase activity	ko00230,ko00240,ko03030	Purine metabolism|Pyrimidine metabolism|DNA replication
Niben101Scf01953g01012	0	1	0	0	0	ATHB-7; At2g46680; T3A4.6	Homeobox-leucine zipper protein family	GO:0006355,GO:0003677,GO:0005634,GO:0003700,GO:0043565	regulation of transcription, DNA-templated|DNA binding|nucleus|DNA binding transcription factor activity|sequence-specific DNA binding
Niben101Scf01956g10006	0	1	0	0	1		HR-like lesion-inducing protein-related
Niben101Scf01956g10012	0	0	0	1	0	ATL16; At5g43420; MWF20.13	RING finger protein 44	GO:0008270,GO:0005515	zinc ion binding|protein binding
Niben101Scf01958g02007	0	0	1	0	0		Unknown protein
Niben101Scf01958g05002	1	0	0	0	1		UTP--glucose-1-phosphate uridylyltransferase	GO:0070569,GO:0003983,GO:0006011,GO:0008152	uridylyltransferase activity|UTP:glucose-1-phosphate uridylyltransferase activity|UDP-glucose metabolic process|metabolic process	ko00040,ko00520,ko00500,ko00052	Pentose and glucuronate interconversions|Amino sugar and nucleotide sugar metabolism|Starch and sucrose metabolism|Galactose metabolism
Niben101Scf01959g00004	1	0	0	0	0	PSY1 {ECO:0000303|PubMed:8250898}	PHYTOENE SYNTHASE	GO:0016740,GO:0016765,GO:0009058	transferase activity|transferase activity, transferring alkyl or aryl (other than methyl) groups|biosynthetic process	ko00906	Carotenoid biosynthesis
Niben101Scf01959g01001	1	0	0	1	0	rpoB {ECO:0000255|HAMAP-Rule:MF_01321}	product [Oryza sativa Japonica Group]
Niben101Scf01961g02007	0	0	1	1	0	WRKY6 {ECO:0000303|PubMed:11722756}; At1g62300 {ECO:0000312|Araport:AT1G62300}; F19K23.22 {ECO:0000312|EMBL:AAB60774.1}	WRKY transcription factor 6	GO:0003700,GO:0043565,GO:0006355	DNA binding transcription factor activity|sequence-specific DNA binding|regulation of transcription, DNA-templated
Niben101Scf01964g00004	0	0	0	1	0	SPT16; Synonyms=GTC102	FACT complex subunit SPT16
Niben101Scf01964g03005	0	0	0	0	1	At1g09380; F14J9.4	nodulin MtN21 /EamA-like transporter family protein	GO:0016021,GO:0022857,GO:0016020	integral component of membrane|transmembrane transporter activity|membrane
Niben101Scf01964g08023	1	0	0	1	0	INVA {ECO:0000303|PubMed:21441406}; At1g56560 {ECO:0000312|Araport:AT1G56560}; F25P12.99 {ECO:0000312|EMBL:AAG09107.1}	alkaline/neutral invertase	GO:0033926,GO:0003824	glycopeptide alpha-N-acetylgalactosaminidase activity|catalytic activity
Niben101Scf01968g01041	0	0	1	0	1		ABC transporter substrate-binding protein [Burkholderia sp. A1]
Niben101Scf01971g01005	0	1	1	1	0		kunitz trypsin inhibitor 1	GO:0004866	endopeptidase inhibitor activity
Niben101Scf01971g01006	0	1	1	1	0		Kunitz-type inhibitor C [Solanum tuberosum]	GO:0004866	endopeptidase inhibitor activity
Niben101Scf01976g00012	0	1	0	0	0	ULT2; At2g20825; F5H14.2	Protein ULTRAPETALA 1
Niben101Scf01976g00014	0	1	1	1	0	TMEM184C; Synonyms=TMEM34	Transmembrane protein 184C
Niben101Scf01977g01006	0	0	0	1	0	HTR12; Synonyms=CENH3; At1g01370; F6F3.17	Histone H3.1/H3.2	GO:0046982,GO:0003677,GO:0000786	protein heterodimerization activity|DNA binding|nucleosome
Niben101Scf01978g00011	0	1	0	0	1	DTX42 {ECO:0000303|PubMed:11739388}; Synonyms=FRDL {ECO:0000303|PubMed:12172022}, MATE {ECO:0000303|PubMed:18826429}; At1g51340 {ECO:0000312|Araport:AT1G51340}; F11M15.20 {ECO:0000312|EMBL:AAD30646.1}	MATE efflux family protein 1	GO:0006855,GO:0055085,GO:0016020,GO:0015297,GO:0015238	drug transmembrane transport|transmembrane transport|membrane|antiporter activity|drug transmembrane transporter activity
Niben101Scf01980g04006	0	0	0	1	0		Unknown protein
Niben101Scf01982g03006	1	0	0	1	0	HMT1	Homocysteine S-methyltransferase 1	GO:0008898	S-adenosylmethionine-homocysteine S-methyltransferase activity	ko00270	Cysteine and methionine metabolism
Niben101Scf01983g04014	0	1	1	1	0	NTO1; YPR031W	PHD finger protein 14	GO:0008270,GO:0005515	zinc ion binding|protein binding
Niben101Scf01983g13002	0	0	1	1	0	SEI2 {ECO:0000305}; At1g29760 {ECO:0000312|Araport:AT1G29760}; F1N18.1 {ECO:0000312|EMBL:AAG10618.1}	Seipin
Niben101Scf01985g01007	0	0	0	0	1	NET3A {ECO:0000303|PubMed:22840520}; At1g03470 {ECO:0000312|Araport:AT1G03470}; F21B7.9 {ECO:0000312|EMBL:AAF86537.1}	Kinase interacting (KIP1-like) family protein
Niben101Scf01987g00003	0	0	0	1	0	At3g07870; F17A17.21	F-box protein	GO:0005515	protein binding
Niben101Scf01987g00015	0	1	0	0	0	CAB36	Chlorophyll a-b binding protein 36, chloroplastic	GO:0009765,GO:0016020	photosynthesis, light harvesting|membrane	ko00196	Photosynthesis - antenna proteins
Niben101Scf01987g01006	0	0	0	1	0	TK; Os03g0113100, LOC_Os03g02200; OSJNBa0090O10.3	Thymidine kinase	GO:0004797,GO:0005524	thymidine kinase activity|ATP binding	ko00983,ko00240	Drug metabolism - other enzymes|Pyrimidine metabolism
Niben101Scf01988g00011	0	0	1	0	1	KIN14L {ECO:0000305}; At3g10310 {ECO:0000312|Araport:AT3G10310}; F14P13.9 {ECO:0000312|EMBL:AAF02812.1}	kinesin 4	GO:0007018,GO:0003777,GO:0005871,GO:0005524,GO:0008017	microtubule-based movement|microtubule motor activity|kinesin complex|ATP binding|microtubule binding
Niben101Scf01991g01004	0	0	0	0	1		BnaC06g28210D [Brassica napus]
Niben101Scf01991g03009	0	0	1	1	0	ABA4 {ECO:0000303|PubMed:17470058}; At1g67080 {ECO:0000312|Araport:AT1G67080}; F1O19.13 {ECO:0000312|EMBL:AAF98216.1}	abscisic acid (aba)-deficient 4
Niben101Scf01991g04009	0	0	0	1	0	RBCS-8B	Ribulose bisphosphate carboxylase small chain 8B, chloroplastic			ko00710,ko01200,ko00630	Carbon fixation in photosynthetic organisms|Carbon metabolism|Glyoxylate and dicarboxylate metabolism
Niben101Scf01991g05012	0	0	0	1	0	RBCS-8B	Ribulose bisphosphate carboxylase small chain 8B, chloroplastic			ko00710,ko01200,ko00630	Carbon fixation in photosynthetic organisms|Carbon metabolism|Glyoxylate and dicarboxylate metabolism
Niben101Scf01993g03014	0	0	0	1	0	NPF4.3; Synonyms=NRT1.14; At1g59740; F23H11.6	Protein NRT1/ PTR FAMILY 4.3	GO:0006810,GO:0016020,GO:0005215	transport|membrane|transporter activity
Niben101Scf01993g07002	0	0	0	1	0	BASS1; Synonyms=BAT2; At1g78560; T30F21.11	Sodium Bile acid symporter family	GO:0016020	membrane
Niben101Scf01994g01007	0	0	0	1	1	APRR7; At5g02810; F9G14_120	pseudo-response regulator 7	GO:0000160	phosphorelay signal transduction system
Niben101Scf01994g02014	0	0	0	1	0	SBT6.1 {ECO:0000303|PubMed:16193095}; Synonyms=S1P {ECO:0000305}; At5g19660 {ECO:0000312|Araport:AT5G19660}	Membrane-bound transcription factor site-1 protease	GO:0006508,GO:0004252	proteolysis|serine-type endopeptidase activity	ko04141	Protein processing in endoplasmic reticulum
Niben101Scf01998g03011	1	0	0	1	0	ZOG1	UDP-Glycosyltransferase superfamily protein	GO:0008152,GO:0016758	metabolic process|transferase activity, transferring hexosyl groups	ko00908	Zeatin biosynthesis
Niben101Scf01998g03022	1	0	0	1	0	ZOG1	UDP-Glycosyltransferase superfamily protein	GO:0016758,GO:0008152	transferase activity, transferring hexosyl groups|metabolic process	ko00908	Zeatin biosynthesis
Niben101Scf01998g04004	0	0	1	0	1	CYP711A1; Synonyms=MAX1; At2g26170; T19L18.2, T1D16.2	IQ-domain 6	GO:0005515	protein binding
Niben101Scf01999g04006	0	0	0	1	1		Cyclin B1	GO:0051726,GO:0019901,GO:0000079,GO:0005634	regulation of cell cycle|protein kinase binding|regulation of cyclin-dependent protein serine/threonine kinase activity|nucleus
Niben101Scf01999g05003	0	0	0	1	0	HVA22A; At1g74520; F1M20.20	HVA22-like protein a	GO:0008270,GO:0003676	zinc ion binding|nucleic acid binding
Niben101Scf01999g07005	0	0	0	1	0	THYN1; Synonyms=THY28; HSPC144, MDS012, My0054	ubiquinol-cytochrome C reductase [Sulfitobacter sp. H3]
Niben101Scf01999g07010	1	0	1	0	1		BnaC05g07770D [Brassica napus]
Niben101Scf02002g01002	1	1	0	1	0	TDT; Synonyms=SDAT; At5g47560; MNJ7.15	Tonoplast dicarboxylate transporter	GO:0055085,GO:0006814,GO:0016020,GO:0005215	transmembrane transport|sodium ion transport|membrane|transporter activity
Niben101Scf02002g01004	0	0	1	1	0	UPL5; At4g12570; T1P17.160	ubiquitin protein ligase 5	GO:0004842	ubiquitin-protein transferase activity	ko04120,ko04011,ko04144	Ubiquitin mediated proteolysis|MAPK signaling pathway - yeast|Endocytosis
Niben101Scf02002g01027	0	0	1	0	0		Unknown protein
Niben101Scf02003g01007	1	0	1	0	1	TIP3-2; At1g17810; F2H15.4	Aquaporin-like superfamily protein	GO:0006810,GO:0005215,GO:0016020	transport|transporter activity|membrane
Niben101Scf02008g00001	0	0	0	1	0	KIN17 {ECO:0000303|PubMed:24335506}; At1g55460 {ECO:0000312|Araport:AT1G55460}; T5A14.13 {ECO:0000312|EMBL:AAD10649.1}	DNA/RNA-binding protein KIN17
Niben101Scf02014g00036	0	0	0	1	0	Os03g0255100, LOC_Os03g15020	Beta-galactosidase 6	GO:0004553,GO:0005975	hydrolase activity, hydrolyzing O-glycosyl compounds|carbohydrate metabolic process
Niben101Scf02015g01007	0	0	1	1	1	GDHB	Glutamate dehydrogenase B	GO:0055114,GO:0016491,GO:0006520	oxidation-reduction process|oxidoreductase activity|cellular amino acid metabolic process	ko00910,ko00471,ko01200,ko00250,ko00220	Nitrogen metabolism|D-Glutamine and D-glutamate metabolism|Carbon metabolism|Alanine, aspartate and glutamate metabolism|Arginine biosynthesis
Niben101Scf02015g03007	1	0	0	1	0	At2g41970; T6D20.14	Protein kinase superfamily protein	GO:0004672,GO:0005524,GO:0006468,GO:0016772	protein kinase activity|ATP binding|protein phosphorylation|transferase activity, transferring phosphorus-containing groups
Niben101Scf02017g03004	0	0	1	1	1	LBD6; Synonyms=AS2; At1g65620; F5I14.15	LOB domain-containing protein 6
Niben101Scf02021g00004	1	0	0	0	0	FAF1; At4g02810; T5J8.13	Protein FANTASTIC FOUR 1
Niben101Scf02021g01002	0	0	0	1	0	RANGAP1; At3g63130; T20O10.230	RAN GTPase-activating protein 1			ko03013	RNA transport
Niben101Scf02024g02010	1	0	0	0	0	SPS2	Sucrose-phosphate synthase	GO:0009058,GO:0046524,GO:0005985	biosynthetic process|sucrose-phosphate synthase activity|sucrose metabolic process	ko00500	Starch and sucrose metabolism
Niben101Scf02026g01002	1	0	0	1	0	LHY {ECO:0000303|PubMed:9657154}; At1g01060 {ECO:0000312|Araport:AT1G01060}; T25K16.6 {ECO:0000312|EMBL:AAF26474.1}	late elongated hypocotyl and circadian clock associated-1-like protein 1 [Glycine max] gb|ABW87008.1| late elongated hypocotyl and circadian clock associated-1-like protein 1 [Glycine max]
Niben101Scf02026g02002	0	0	0	1	0	CURT1B; Synonyms=PSAP, PSI-P, TMP14; At2g46820; F19D11.10	Protein CURVATURE THYLAKOID 1B, chloroplastic
Niben101Scf02027g01022	0	1	0	0	0	TSN1 {ECO:0000303|PubMed:20396901}; At5g07350 {ECO:0000312|Araport:AT5G07350}; T2I1.60 {ECO:0000312|EMBL:CAB87924.1}	Tudor domain-containing protein 1	GO:0016442,GO:0031047	RISC complex|gene silencing by RNA
Niben101Scf02030g01004	0	0	1	1	0	RTEL1 {ECO:0000255|HAMAP-Rule:MF_03065}; Synonyms=C20orf41, KIAA1088, NHL	Regulator of telomere elongation helicase 1	GO:0005524,GO:0003677,GO:0004003,GO:0003676,GO:0008026,GO:0016818,GO:0006139	ATP binding|DNA binding|ATP-dependent DNA helicase activity|nucleic acid binding|ATP-dependent helicase activity|hydrolase activity, acting on acid anhydrides, in phosphorus-containing anhydrides|nucleobase-containing compound metabolic process
Niben101Scf02030g04003	0	1	1	1	0		Heat shock-related 70 kDa protein 2			ko04141,ko03060	Protein processing in endoplasmic reticulum|Protein export
Niben101Scf02034g02001	1	0	0	0	0	SMXL7 {ECO:0000303|PubMed:23893171}; At2g29970 {ECO:0000312|Araport:AT2G29970}; F23F1.11 {ECO:0000312|EMBL:AAC31855.1}	Chaperone protein ClpB	GO:0005524	ATP binding
Niben101Scf02034g04019	0	1	1	1	0	At5g05600 {ECO:0000312|Araport:AT5G05600}; MOP10.14 {ECO:0000312|EMBL:BAB11549.1}	1-aminocyclopropane-1-carboxylate oxidase homolog 1	GO:0005506,GO:0016491,GO:0055114,GO:0016706	iron ion binding|oxidoreductase activity|oxidation-reduction process|oxidoreductase activity, acting on paired donors, with incorporation or reduction of molecular oxygen, 2-oxoglutarate as one donor, and incorporation of one atom each of oxygen into both donors
Niben101Scf02041g00002	0	0	1	1	1		Chitinase 8	GO:0006032,GO:0005975,GO:0016998,GO:0004568	chitin catabolic process|carbohydrate metabolic process|cell wall macromolecule catabolic process|chitinase activity	ko00520	Amino sugar and nucleotide sugar metabolism
Niben101Scf02041g01013	1	0	0	1	0	SAT2; Os03g0133900, LOC_Os03g04140; OJ1006F06.16	serine acetyltransferase 3	GO:0005737,GO:0009001,GO:0006535,GO:0016740	cytoplasm|serine O-acetyltransferase activity|cysteine biosynthetic process from serine|transferase activity	ko01200,ko01230,ko00270,ko00920	Carbon metabolism|Biosynthesis of amino acids|Cysteine and methionine metabolism|Sulfur metabolism
Niben101Scf02041g02007	0	0	1	1	1		Cyclin-B2-1	GO:0051726,GO:0019901,GO:0000079	regulation of cell cycle|protein kinase binding|regulation of cyclin-dependent protein serine/threonine kinase activity	ko04068,ko04115,ko04110	FoxO signaling pathway|p53 signaling pathway|Cell cycle
Niben101Scf02041g04015	0	0	0	1	0	CAT1	Catalase	GO:0006979,GO:0055114,GO:0020037,GO:0004096	response to oxidative stress|oxidation-reduction process|heme binding|catalase activity	ko04011,ko00380,ko00630,ko04146,ko01200,ko04068	MAPK signaling pathway - yeast|Tryptophan metabolism|Glyoxylate and dicarboxylate metabolism|Peroxisome|Carbon metabolism|FoxO signaling pathway
Niben101Scf02043g04014	1	0	0	1	0	TRX2; At5g39950; MYH19.14	thioredoxin 2	GO:0006662,GO:0045454,GO:0015035	glycerol ether metabolic process|cell redox homeostasis|protein disulfide oxidoreductase activity
Niben101Scf02043g04020	1	0	0	1	0	Os07g0190800, LOC_Os07g09310; OsJ_23401, OSJNBb0003E08.27	thioredoxin 2	GO:0006662,GO:0045454,GO:0015035	glycerol ether metabolic process|cell redox homeostasis|protein disulfide oxidoreductase activity
Niben101Scf02044g01001	1	0	0	0	0		Unknown protein
Niben101Scf02044g02014	0	0	0	1	0	ZFP7 {ECO:0000303|PubMed:7599312}; At1g24625; F21J9.29, F5A9.25	Zinc finger protein 7	GO:0046872,GO:0003676	metal ion binding|nucleic acid binding
Niben101Scf02044g05002	0	0	0	1	0	At4g38062; F20D10.190	basic helix-loop-helix (bHLH) DNA-binding superfamily protein
Niben101Scf02044g08008	0	0	1	1	1	NAC021; Synonyms=NAC022, NAC1; At1g56010; F14J16.32, T6H22.19	NAC domain-containing protein 21/22	GO:0003677,GO:0006355	DNA binding|regulation of transcription, DNA-templated
Niben101Scf02045g02007	1	0	0	0	0	NLP7; At4g24020; T19F6.16	Plant regulator RWP-RK family protein
Niben101Scf02045g02010	0	0	0	1	0	LBD4; Synonyms=ASL6; At1g31320; T19E23.11	LOB domain-containing protein 4
Niben101Scf02045g04006	0	0	1	1	0		Transducin/WD40 repeat-like superfamily protein	GO:0005515	protein binding
Niben101Scf02048g01009	0	0	1	0	0	CYS5; At5g47550; MNJ7.14	Cysteine proteinase inhibitor 5	GO:0004869	cysteine-type endopeptidase inhibitor activity
Niben101Scf02050g00011	0	0	1	1	0	SD25; At4g32300; F10M6.60, F8B4.10	Receptor-like protein kinase	GO:0016772,GO:0004674,GO:0005524,GO:0006468,GO:0004672,GO:0048544	transferase activity, transferring phosphorus-containing groups|protein serine/threonine kinase activity|ATP binding|protein phosphorylation|protein kinase activity|recognition of pollen
Niben101Scf02050g01029	0	0	1	1	1	SD25; At4g32300; F10M6.60, F8B4.10	Receptor-like protein kinase	GO:0004672,GO:0004674,GO:0016772,GO:0005524,GO:0006468	protein kinase activity|protein serine/threonine kinase activity|transferase activity, transferring phosphorus-containing groups|ATP binding|protein phosphorylation
Niben101Scf02052g00015	0	0	0	1	0	udkC; DDB_G0283371	Uridine kinase	GO:0016301,GO:0008152,GO:0005524	kinase activity|metabolic process|ATP binding
Niben101Scf02055g00009	0	0	0	0	1	RPPL1; At3g14470; MOA2.9	disease resistance protein, partial [Solanum habrochaites]
Niben101Scf02059g00009	0	0	1	1	1		Uveal autoantigen with coiled-coil domains and ankyrin repeats isoform 1 [Theobroma cacao] gb|EOY31303.1| Uveal autoantigen with coiled-coil domains and ankyrin repeats isoform 1 [Theobroma cacao]
Niben101Scf02060g05001	0	0	1	0	0		BnaA06g29710D [Brassica napus]
Niben101Scf02060g08010	1	0	1	0	0		BnaA06g39590D [Brassica napus]
Niben101Scf02063g05001	0	0	1	1	1	ERF1B; Synonyms=ERF092, ERF1; At3g23240; K14B15.15	Ethylene-responsive transcription factor 1B	GO:0003700,GO:0003677,GO:0006355	DNA binding transcription factor activity|DNA binding|regulation of transcription, DNA-templated	ko04075	Plant hormone signal transduction
Niben101Scf02069g00015	0	0	0	1	0		subtilisin-like serine protease [Medicago truncatula]
Niben101Scf02069g00018	0	0	0	0	1		methanol inducible protein [Nicotiana benthamiana]
Niben101Scf02069g00019	0	1	0	0	0		serine protease [Bacillus cytotoxicus] ref|YP_001374337.1| hypothetical protein Bcer98_1016 [Bacillus cytotoxicus NVH 391-98] gb|ABS21342.1| SCP-like extracellular [Bacillus cytotoxicus NVH 391-98]
Niben101Scf02069g00022	0	1	1	1	0	kansl3; Synonyms=nsl3; zgc:109953	alpha/beta hydrolase [Vibrio parahaemolyticus]
Niben101Scf02069g01018	0	0	0	1	0	At5g41800; K16L22.8	Transmembrane amino acid transporter family protein
Niben101Scf02071g02002	0	0	1	0	1	SAUR32 {ECO:0000303|PubMed:12036261}; Synonyms=AAM1 {ECO:0000303|Ref.6}; At2g46690 {ECO:0000312|Araport:AT2G46690}	SAUR-like auxin-responsive protein family			ko04075	Plant hormone signal transduction
Niben101Scf02072g01011	0	0	1	1	0	DMT105	DNA (cytosine-5)-methyltransferase 3	GO:0003682,GO:0008168,GO:0006306,GO:0003677	chromatin binding|methyltransferase activity|DNA methylation|DNA binding	ko00270	Cysteine and methionine metabolism
Niben101Scf02072g01013	0	0	1	1	1	RLP12; At1g71400; F26A9.22, F3I17.30	Receptor-like protein 12	GO:0005515	protein binding
Niben101Scf02072g02017	0	0	1	0	0	SCT {ECO:0000303|PubMed:19168716}; At2g25150 {ECO:0000312|Araport:AT2G25150}; F13D4.110	HXXXD-type acyl-transferase family protein	GO:0016747	transferase activity, transferring acyl groups other than amino-acyl groups
Niben101Scf02073g07006	0	1	1	1	0	At1g09600; F14J9.26	Cyclin-dependent kinase G1	GO:0016772,GO:0004674,GO:0005524,GO:0006468,GO:0004672	transferase activity, transferring phosphorus-containing groups|protein serine/threonine kinase activity|ATP binding|protein phosphorylation|protein kinase activity
Niben101Scf02073g08002	0	0	0	1	0	At1g71691; F14O23.4, F26A9.7	GDSL esterase/lipase	GO:0006629,GO:0016788	lipid metabolic process|hydrolase activity, acting on ester bonds
Niben101Scf02077g12021	1	1	0	1	1	APY7; At4g19180; T18B16.150	Ectonucleoside triphosphate diphosphohydrolase 4	GO:0016787	hydrolase activity
Niben101Scf02078g08045	0	0	1	0	1	NAP1;4; Synonyms=NAP1_L4	Nucleosome assembly protein 1	GO:0005634,GO:0006334	nucleus|nucleosome assembly
Niben101Scf02080g03010	0	1	1	1	0	SAMDC1; Synonyms=SAMDC-1	S-adenosylmethionine decarboxylase proenzyme	GO:0006597,GO:0004014,GO:0008295	spermine biosynthetic process|adenosylmethionine decarboxylase activity|spermidine biosynthetic process	ko00330,ko00270	Arginine and proline metabolism|Cysteine and methionine metabolism
Niben101Scf02083g03005	0	0	0	1	0	GA20OX1; Synonyms=20ox1, At2301, GA5; At4g25420; T30C3.90	Gibberellin 20 oxidase 1	GO:0005506,GO:0016491,GO:0055114,GO:0016706	iron ion binding|oxidoreductase activity|oxidation-reduction process|oxidoreductase activity, acting on paired donors, with incorporation or reduction of molecular oxygen, 2-oxoglutarate as one donor, and incorporation of one atom each of oxygen into both donors	ko00904	Diterpenoid biosynthesis
Niben101Scf02085g04007	0	0	1	0	0	NPF5.6; At2g37900; T8P21.19	Protein NRT1/ PTR FAMILY 5.6	GO:0006810,GO:0005215,GO:0016020	transport|transporter activity|membrane
Niben101Scf02085g13001	0	0	0	0	1	AVT1; YJR001W; J1409, YJR83.4	Transmembrane amino acid transporter family protein
Niben101Scf02085g14003	0	1	1	1	0	JRG21 {ECO:0000303|PubMed:20565618}; At3g55970 {ECO:0000312|Araport:AT3G55970}; F27K19_150 {ECO:0000312|EMBL:CAB87851.1}	1-aminocyclopropane-1-carboxylate oxidase 3	GO:0016706,GO:0055114,GO:0016491	oxidoreductase activity, acting on paired donors, with incorporation or reduction of molecular oxygen, 2-oxoglutarate as one donor, and incorporation of one atom each of oxygen into both donors|oxidation-reduction process|oxidoreductase activity
Niben101Scf02090g02005	0	0	0	1	0	Ank2 {ECO:0000312|MGI:MGI:88025}	Ankyrin repeat family protein	GO:0005515	protein binding
Niben101Scf02093g00004	0	0	0	1	0	SYP121; Synonyms=SYR1; At3g11820; F26K24.11	Syntaxin-121	GO:0005515,GO:0016020,GO:0006886,GO:0016192,GO:0005484	protein binding|membrane|intracellular protein transport|vesicle-mediated transport|SNAP receptor activity	ko04130	SNARE interactions in vesicular transport
Niben101Scf02102g01016	0	0	1	1	1		Bifunctional inhibitor/lipid-transfer protein/seed storage 2S albumin superfamily protein
Niben101Scf02104g00001	0	0	1	0	0	psbA {ECO:0000255|HAMAP-Rule:MF_01379}	Photosystem Q(B) protein	GO:0009772,GO:0009055,GO:0045156,GO:0019684	photosynthetic electron transport in photosystem II|electron transfer activity|electron transporter, transferring electrons within the cyclic electron transport pathway of photosynthesis activity|photosynthesis, light reaction	ko00195	Photosynthesis
Niben101Scf02104g01009	0	0	0	1	0	SHM5; Synonyms=EDA36, EDA37, SHMT5; At4g13890; F18A5.280	serine hydroxymethyltransferase 4	GO:0030170,GO:0006563,GO:0004372,GO:0006544,GO:0003824	pyridoxal phosphate binding|L-serine metabolic process|glycine hydroxymethyltransferase activity|glycine metabolic process|catalytic activity	ko00260,ko00680,ko01200,ko00630,ko00460,ko00670,ko01230	Glycine, serine and threonine metabolism|Methane metabolism|Carbon metabolism|Glyoxylate and dicarboxylate metabolism|Cyanoamino acid metabolism|One carbon pool by folate|Biosynthesis of amino acids
Niben101Scf02111g17001	1	0	0	0	0	C/VIF1; Synonyms=CIF1, VIF1; At1g47960; T2J15.13	invertase inhibitor [Solanum tuberosum]	GO:0004857,GO:0030599	enzyme inhibitor activity|pectinesterase activity
Niben101Scf02114g01002	0	0	0	1	0	At5g38100; F16F17.100	S-adenosyl-L-methionine-dependent methyltransferases superfamily protein	GO:0008168	methyltransferase activity
Niben101Scf02116g00011	0	0	0	1	0	RLT1 {ECO:0000303|PubMed:22694359}; Synonyms=HB-1 {ECO:0000305}; At1g28420 {ECO:0000312|Araport:AT1G28420, ECO:0000312|EMBL:AEE30975.1}	DDT domain-containing protein
Niben101Scf02119g00001	0	0	1	0	1	PLL4; At2g28890; F8N16.18	Protein phosphatase 2C 35	GO:0003824	catalytic activity
Niben101Scf02119g00015	0	0	0	1	0		Mitochondrial import inner membrane translocase subunit tim-10 isoform 1 [Theobroma cacao] gb|EOY26184.1| Mitochondrial import inner membrane translocase subunit tim-10 isoform 1 [Theobroma cacao]
Niben101Scf02122g02019	1	0	0	0	0	SHM7; Synonyms=SHMT7; At1g36370; F7F23.9	serine hydroxymethyltransferase 7	GO:0003824,GO:0030170,GO:0006563,GO:0004372,GO:0006544	catalytic activity|pyridoxal phosphate binding|L-serine metabolic process|glycine hydroxymethyltransferase activity|glycine metabolic process	ko00260,ko00680,ko01200,ko00630,ko00460,ko00670,ko01230	Glycine, serine and threonine metabolism|Methane metabolism|Carbon metabolism|Glyoxylate and dicarboxylate metabolism|Cyanoamino acid metabolism|One carbon pool by folate|Biosynthesis of amino acids
Niben101Scf02124g00007	1	0	0	1	0		unknown protein
Niben101Scf02124g01021	1	0	0	1	0	ATJ8; Synonyms=C8, J8; At1g80920; F23A5.28	Chaperone protein DnaJ
Niben101Scf02124g01022	1	0	0	0	0	At5g15350; F8M21_240	early nodulin-like protein 17	GO:0009055	electron transfer activity
Niben101Scf02124g01035	0	0	0	1	0	HST; Synonyms=HCT	hydroxycinnamoyl-CoA shikimate/quinate hydroxycinnamoyl transferase	GO:0016747	transferase activity, transferring acyl groups other than amino-acyl groups	ko00940,ko00945,ko00941	Phenylpropanoid biosynthesis|Stilbenoid, diarylheptanoid and gingerol biosynthesis|Flavonoid biosynthesis
Niben101Scf02124g01036	0	0	0	1	0	HST; Synonyms=HCT	hydroxycinnamoyl-CoA shikimate/quinate hydroxycinnamoyl transferase	GO:0016747	transferase activity, transferring acyl groups other than amino-acyl groups	ko00940,ko00945,ko00941	Phenylpropanoid biosynthesis|Stilbenoid, diarylheptanoid and gingerol biosynthesis|Flavonoid biosynthesis
Niben101Scf02135g00004	0	0	1	1	0	TSK; Synonyms=BRU1, MGOUN3; At3g18730; MVE11.9	Tetratricopeptide repeat protein 28	GO:0005515	protein binding
Niben101Scf02136g01014	0	0	1	1	0		BnaA08g13780D [Brassica napus]
Niben101Scf02136g01015	0	0	0	1	0		unknown protein
Niben101Scf02137g00007	1	0	0	1	0	Os01g0723500, LOC_Os01g52514; P0022F10.16	B3 domain-containing protein	GO:0003677	DNA binding
Niben101Scf02139g05001	0	0	0	1	1	HIPP03 {ECO:0000303|PubMed:21072340, ECO:0000303|PubMed:23368984}; Synonyms=HIPP3 {ECO:0000303|PubMed:21072340}; At5g60800 {ECO:0000312|Araport:AT5G60800}; MAE1.5 {ECO:0000312|EMBL:BAB10101.1}	Heavy metal transport/detoxification superfamily protein	GO:0046872,GO:0030001	metal ion binding|metal ion transport
Niben101Scf02145g09012	0	0	1	0	0	WRKY6 {ECO:0000303|PubMed:11722756}; At1g62300 {ECO:0000312|Araport:AT1G62300}; F19K23.22 {ECO:0000312|EMBL:AAB60774.1}	WRKY transcription factor 6	GO:0006355,GO:0043565,GO:0003700	regulation of transcription, DNA-templated|sequence-specific DNA binding|DNA binding transcription factor activity
Niben101Scf02147g01009	0	0	0	1	0	STP8; At5g26250; F9D12.9, T19G15.100	sugar transporter 6	GO:0005215,GO:0016020,GO:0016021,GO:0022857,GO:0055085	transporter activity|membrane|integral component of membrane|transmembrane transporter activity|transmembrane transport
Niben101Scf02148g00005	1	0	0	0	1		Unknown protein
Niben101Scf02151g00002	0	0	0	0	1		Adenine nucleotide alpha hydrolases-like superfamily protein	GO:0006950	response to stress
Niben101Scf02153g02002	1	0	0	0	0	DAD2	Pimeloyl-[acyl-carrier protein] methyl ester esterase
Niben101Scf02156g08004	0	0	0	0	1	ASR3 {ECO:0000303|PubMed:25770109}; At2g33550 {ECO:0000312|Araport:AT2G33550}; F4P9.32 {ECO:0000312|EMBL:AAB80672.1}	shattering 4, partial [Oryza rufipogon]	GO:0003677	DNA binding
Niben101Scf02159g01012	0	0	0	0	1	CYSEP	Cathepsin B-like cysteine proteinase	GO:0006508,GO:0008234	proteolysis|cysteine-type peptidase activity
Niben101Scf02159g01014	0	0	0	1	0	BT1; At5g63160; MDC12.13	BTB/POZ and TAZ domain-containing protein 1	GO:0008270,GO:0005634,GO:0003712,GO:0005515,GO:0006355,GO:0004402	zinc ion binding|nucleus|transcription cofactor activity|protein binding|regulation of transcription, DNA-templated|histone acetyltransferase activity
Niben101Scf02160g02013	0	0	0	1	0	LRK10L-2.6 {ECO:0000303|PubMed:12805585}; Synonyms=GDPDL2 {ECO:0000303|PubMed:21323773}, SNC4 {ECO:0000303|PubMed:20508139}; At1g66980 {ECO:0000312|Araport:AT1G66980}; F1O19.6 {ECO:0000312|EMBL:AAF98210.1}	Receptor-like protein kinase 2	GO:0004672,GO:0004674,GO:0016772,GO:0006468,GO:0005524	protein kinase activity|protein serine/threonine kinase activity|transferase activity, transferring phosphorus-containing groups|protein phosphorylation|ATP binding
Niben101Scf02160g02015	0	0	0	1	0	LRK10L-1.2 {ECO:0000303|PubMed:12805585}; Synonyms=LRK10L1 {ECO:0000303|PubMed:25510357}; At1g18390 {ECO:0000312|Araport:AT1G18390}; F15H18.11 {ECO:0000312|EMBL:AAF25996.1}, F15H18.25 {ECO:0000312|EMBL:AAF25996.1}	Protein kinase superfamily protein
Niben101Scf02164g01001	1	0	1	1	0		PLATZ transcription factor family protein
Niben101Scf02164g01002	0	0	0	1	0	GALS1 {ECO:0000303|PubMed:23243126}; At2g33570 {ECO:0000312|Araport:AT2G33570}	Domain of unknown function (DUF23)
Niben101Scf02169g00002	0	0	0	1	0	BUBR1; Synonyms=MAD3; At2g33560; F4P9.33	Mitotic checkpoint serine/threonine-protein kinase BUB1
Niben101Scf02172g06028	0	0	0	1	0	Dctpp1; Synonyms=Tdrg-TL1	dCTP pyrophosphatase 1			ko00240	Pyrimidine metabolism
Niben101Scf02173g00001	1	0	0	1	0	RT; Synonyms=UGT72	UDP-Glycosyltransferase superfamily protein	GO:0008152,GO:0016758	metabolic process|transferase activity, transferring hexosyl groups
Niben101Scf02174g00010	0	0	0	1	0	EXL7; At2g35150; T4C15.11	Receptor-like protein kinase	GO:0004672,GO:0016772,GO:0004674,GO:0005524,GO:0006468	protein kinase activity|transferase activity, transferring phosphorus-containing groups|protein serine/threonine kinase activity|ATP binding|protein phosphorylation
Niben101Scf02182g07005	0	0	0	1	0	slr0305	SNARE associated Golgi protein family
Niben101Scf02182g16013	0	0	0	1	0	Gba2	Non-lysosomal glucosylceramidase [Medicago truncatula]			ko00511,ko00600	Other glycan degradation|Sphingolipid metabolism
Niben101Scf02182g18007	0	0	0	1	0		BnaC06g41640D [Brassica napus]
Niben101Scf02187g00008	0	0	0	1	0	4CLL9; At5g63380; K9H21.11, K9H21.8	2-succinylbenzoate--CoA ligase	GO:0008152,GO:0003824	metabolic process|catalytic activity
Niben101Scf02191g00016	1	0	0	1	0	SDC; Synonyms=EMB1075, SDC1; At1g43710; F2J6.7	Pyridoxal phosphate (PLP)-dependent transferases superfamily protein	GO:0016831,GO:0003824,GO:0019752,GO:0030170	carboxy-lyase activity|catalytic activity|carboxylic acid metabolic process|pyridoxal phosphate binding	ko00340	Histidine metabolism
Niben101Scf02195g01001	0	1	1	1	0	CML41; At3g50770; F18B3.50	Calcium-binding allergen Ole e 8	GO:0005509	calcium ion binding
Niben101Scf02197g04006	1	0	0	1	1	AAP3; At1g77380; F2P24.9	Amino acid permease 3
Niben101Scf02203g04006	0	0	0	0	1	PIRL4; At4g35470; F15J1.40	Leucine-rich repeat-containing protein 1	GO:0005515	protein binding
Niben101Scf02203g05002	0	0	1	1	1	HMGR	3-hydroxy-3-methylglutaryl-coenzyme A reductase	GO:0055114,GO:0008299,GO:0016616,GO:0004420,GO:0050662,GO:0015936,GO:0050661,GO:0016021	oxidation-reduction process|isoprenoid biosynthetic process|oxidoreductase activity, acting on the CH-OH group of donors, NAD or NADP as acceptor|hydroxymethylglutaryl-CoA reductase (NADPH) activity|coenzyme binding|coenzyme A metabolic process|NADP binding|integral component of membrane	ko00900,ko04152	Terpenoid backbone biosynthesis|AMPK signaling pathway
Niben101Scf02211g02012	0	0	0	1	0		Steroid 5-alpha-reductase DET2	GO:0016021,GO:0005737,GO:0006629,GO:0016627	integral component of membrane|cytoplasm|lipid metabolic process|oxidoreductase activity, acting on the CH-CH group of donors
Niben101Scf02215g04006	0	1	1	1	0	At2g23790 {ECO:0000312|Araport:AT2G23790}; F27L4.3 {ECO:0000312|EMBL:AAC17084.1}	Calcium uniporter protein 2, mitochondrial
Niben101Scf02215g05004	1	1	1	0	0	GATL2; At3g50760; F18B3.40, T3A5.140	transferase, transferring glycosyl groups, putative [Ricinus communis] gb|EEF52523.1| transferase, transferring glycosyl groups, putative [Ricinus communis]	GO:0016757	transferase activity, transferring glycosyl groups
Niben101Scf02216g02012	0	1	1	1	0		Histone H3.2	GO:0046982,GO:0003677,GO:0000786	protein heterodimerization activity|DNA binding|nucleosome
Niben101Scf02216g02019	0	0	0	1	0	BHLH130; Synonyms=EN69; At2g42280; T24P15.19	Transcription factor EB	GO:0046983	protein dimerization activity
Niben101Scf02217g03003	0	0	0	0	1	AUR1; At4g32830; T16I18.40	Protein kinase 3	GO:0016772,GO:0004674,GO:0006468,GO:0005524,GO:0004672	transferase activity, transferring phosphorus-containing groups|protein serine/threonine kinase activity|protein phosphorylation|ATP binding|protein kinase activity
Niben101Scf02217g06006	1	0	0	0	0	PHP5 {ECO:0000303|PubMed:17284581}; Os05g0521300 {ECO:0000312|EMBL:BAF17988.1}, LOC_Os05g44570 {ECO:0000305}; P0483D07.18 {ECO:0000312|EMBL:AAT69671.1}	Histidine-containing phosphotransfer protein 4	GO:0000160,GO:0004871	phosphorelay signal transduction system|signal transducer activity	ko04075	Plant hormone signal transduction
Niben101Scf02220g00002	0	0	1	0	0	DOF5.8; At5g66940; K8A10.1	Dof-type zinc finger DNA-binding family protein	GO:0003677,GO:0006355	DNA binding|regulation of transcription, DNA-templated
Niben101Scf02222g00020	0	0	1	0	0	At1g65710 {ECO:0000312|Araport:AT1G65710}; F1E22.8 {ECO:0000312|EMBL:AAF23841.1}	OSJNBa0074L08.7 [Oryza sativa Japonica Group]
Niben101Scf02230g01002	0	0	0	1	0		P0432B10.2 [Oryza sativa Japonica Group]
Niben101Scf02232g02008	0	0	0	0	1	KAT1; At5g46240; MPL12.2	Potassium channel protein 1	GO:0016020,GO:0005249,GO:0006813,GO:0005216,GO:0006811,GO:0055085	membrane|voltage-gated potassium channel activity|potassium ion transport|ion channel activity|ion transport|transmembrane transport
Niben101Scf02235g02002	0	0	0	1	0		BnaA02g03980D [Brassica napus]
Niben101Scf02236g02003	0	0	0	1	0	PAO5; At4g29720; T16L4.230	Spermine oxidase	GO:0055114,GO:0016491	oxidation-reduction process|oxidoreductase activity	ko00330,ko00410	Arginine and proline metabolism|beta-Alanine metabolism
Niben101Scf02236g07003	0	0	0	1	0		BnaA10g28920D [Brassica napus]
Niben101Scf02245g02007	0	0	1	1	0	ASF1A; Synonyms=SGA2, SP7; At1g66740; F4N21.13	Histone chaperone asf1	GO:0005634,GO:0006333	nucleus|chromatin assembly or disassembly
Niben101Scf02249g03002	0	0	0	0	1	CDC20-1; Synonyms=CDC20_2; At4g33270; F17M5.30	Cell division cycle protein 20 homolog B	GO:0005515	protein binding	ko04114,ko04110,ko04120,ko04111,ko04113	Oocyte meiosis|Cell cycle|Ubiquitin mediated proteolysis|Cell cycle - yeast|Meiosis - yeast
Niben101Scf02250g03011	0	0	0	1	0	GONST2; At1g07290; F22G5.37	GDP-mannose transporter 1
Niben101Scf02252g00002	0	1	1	1	0	PSAO; At1g08380; T27G7	Unknown protein			ko00195	Photosynthesis
Niben101Scf02253g11001	0	0	0	1	0	F46F11.1	Inositol hexakisphosphate and diphosphoinositol-pentakisphosphate kinase	GO:0003993	acid phosphatase activity	ko04070	Phosphatidylinositol signaling system
Niben101Scf02256g00010	0	0	1	1	0	tmem214-b	BnaA02g15150D [Brassica napus]
Niben101Scf02261g01002	0	1	1	1	0	RBOHA	Respiratory burst oxidase homolog protein A	GO:0004601,GO:0005509,GO:0016020,GO:0050664,GO:0016491,GO:0055114	peroxidase activity|calcium ion binding|membrane|oxidoreductase activity, acting on NAD(P)H, oxygen as acceptor|oxidoreductase activity|oxidation-reduction process
Niben101Scf02262g01013	0	1	0	0	0	CAB1D	Unknown protein			ko00196	Photosynthesis - antenna proteins
Niben101Scf02264g06026	0	0	1	1	1	ORC5 {ECO:0000303|PubMed:15939553}; LOC_Os03g55200 {ECO:0000305}, Os03g0759500 {ECO:0000305}; OsJ_12664 {ECO:0000312|EMBL:EEE59967.1}, OSJNBb0048A17.14 {ECO:0000312|EMBL:AAK63931.1}	Origin recognition complex subunit 5	GO:0005634,GO:0000808,GO:0006260	nucleus|origin recognition complex|DNA replication	ko04113,ko04111,ko04110	Meiosis - yeast|Cell cycle - yeast|Cell cycle
Niben101Scf02266g01006	0	0	0	1	0		Unknown protein
Niben101Scf02266g01011	0	0	0	0	1	GEN2; At3g48900/At3g48910; T21J18.170/T2J13.250	Flap endonuclease 1	GO:0003677,GO:0004518,GO:0003824,GO:0006281	DNA binding|nuclease activity|catalytic activity|DNA repair
Niben101Scf02267g00013	0	0	0	1	0		17.3 kDa class II heat shock protein			ko04141	Protein processing in endoplasmic reticulum
Niben101Scf02268g10004	0	0	1	0	0	STOP1; At1g34370; F7P12.7	Zinc finger protein 226	GO:0003676,GO:0046872	nucleic acid binding|metal ion binding
Niben101Scf02271g01004	0	0	1	1	1	CYCD6-1; At4g03270; F4C21.20	Cyclin D6	GO:0005634	nucleus
Niben101Scf02272g02003	0	0	0	1	0	CINV1 {ECO:0000303|PubMed:17508130}; Synonyms=INVG {ECO:0000303|PubMed:21441406}; At1g35580; F15O4.33	alkaline/neutral invertase	GO:0033926,GO:0003824	glycopeptide alpha-N-acetylgalactosaminidase activity|catalytic activity
Niben101Scf02279g05005	0	1	1	1	0	UTR3; Synonyms=MSS4; At1g14360; F14L17.13	UDP-galactose transporter 3	GO:0055085	transmembrane transport
Niben101Scf02280g06009	0	0	0	1	0	PXN; Synonyms=APEM3; At2g39970; T28M21.13	Mitochondrial substrate carrier family protein			ko04146	Peroxisome
Niben101Scf02289g04001	0	1	0	0	0	CAB3C	Unknown protein			ko00196	Photosynthesis - antenna proteins
Niben101Scf02290g02006	1	0	0	1	0	LRK10 {ECO:0000312|EMBL:AAC49629.1}	Receptor-like protein kinase	GO:0016772,GO:0004674,GO:0006468,GO:0005524,GO:0004672	transferase activity, transferring phosphorus-containing groups|protein serine/threonine kinase activity|protein phosphorylation|ATP binding|protein kinase activity
Niben101Scf02290g04002	0	0	0	1	0		Unknown protein
Niben101Scf02290g09003	0	0	0	0	1	PME61; Synonyms=ARATH61; At5g53370; K19E1.17	Pectinesterase/pectinesterase inhibitor U1	GO:0004857,GO:0005618,GO:0030599,GO:0042545	enzyme inhibitor activity|cell wall|pectinesterase activity|cell wall modification
Niben101Scf02291g03004	0	0	1	1	0	At1g77060; F22K20.14	Carboxyvinyl-carboxyphosphonate phosphorylmutase	GO:0003824,GO:0008152	catalytic activity|metabolic process
Niben101Scf02296g00016	0	0	1	0	0	G6PDH	glucose-6-phosphate dehydrogenase 6	GO:0055114,GO:0004345,GO:0006006,GO:0050661	oxidation-reduction process|glucose-6-phosphate dehydrogenase activity|glucose metabolic process|NADP binding	ko01200,ko00480,ko00030	Carbon metabolism|Glutathione metabolism|Pentose phosphate pathway
Niben101Scf02297g08006	0	0	0	1	0	At1g54610; T22H22.5	cyclin-dependent kinase C	GO:0004672,GO:0005524,GO:0006468,GO:0016772,GO:0004674	protein kinase activity|ATP binding|protein phosphorylation|transferase activity, transferring phosphorus-containing groups|protein serine/threonine kinase activity
Niben101Scf02298g06006	1	0	0	1	0	STP1; At1g11260; T28P6.9	TPA: hypothetical protein ZEAMMB73_503663 [Zea mays]
Niben101Scf02299g02013	1	0	0	1	0	BRCA1 {ECO:0000303|PubMed:12582233}; At4g21070 {ECO:0000312|Araport:AT4G21070}; T13K14.230 {ECO:0000312|EMBL:CAB45902.1}	Tripartite motif-containing protein 5	GO:0005515,GO:0008270	protein binding|zinc ion binding
Niben101Scf02302g01001	0	0	0	1	0	PARP3; Synonyms=PM38	Poly [ADP-ribose] polymerase 3	GO:0006471,GO:0003950,GO:0005634	protein ADP-ribosylation|NAD+ ADP-ribosyltransferase activity|nucleus	ko04214,ko04210,ko03410	Apoptosis - fly|Apoptosis|Base excision repair
Niben101Scf02305g01018	0	0	0	1	0	At1g11330; T28P6.2	receptor kinase 1	GO:0004672,GO:0048544,GO:0016772,GO:0005524,GO:0006468	protein kinase activity|recognition of pollen|transferase activity, transferring phosphorus-containing groups|ATP binding|protein phosphorylation
Niben101Scf02306g01002	0	0	0	0	1		unknown protein
Niben101Scf02307g00010	0	0	0	1	0	GAPB; Synonyms=GPB1	Glyceraldehyde-3-phosphate dehydrogenase	GO:0055114,GO:0016620	oxidation-reduction process|oxidoreductase activity, acting on the aldehyde or oxo group of donors, NAD or NADP as acceptor	ko00710,ko01200	Carbon fixation in photosynthetic organisms|Carbon metabolism
Niben101Scf02315g01009	0	1	1	1	0	CAFP	26S protease regulatory subunit 4	GO:0016787,GO:0005524	hydrolase activity|ATP binding	ko04141	Protein processing in endoplasmic reticulum
Niben101Scf02316g00011	0	1	1	1	0		NT domain of poly(A) polymerase and terminal uridylyl transferase-containing protein, putative [Theobroma cacao] gb|EOY04484.1| NT domain of poly(A) polymerase and terminal uridylyl transferase-containing protein, putative [Theobroma cacao]
Niben101Scf02316g01002	0	1	1	1	0	CYP73A4	cinnamate-4-hydroxylase	GO:0016705,GO:0005506,GO:0055114,GO:0020037	oxidoreductase activity, acting on paired donors, with incorporation or reduction of molecular oxygen|iron ion binding|oxidation-reduction process|heme binding	ko00130,ko01220,ko00945,ko00940,ko00360,ko00941	Ubiquinone and other terpenoid-quinone biosynthesis|Degradation of aromatic compounds|Stilbenoid, diarylheptanoid and gingerol biosynthesis|Phenylpropanoid biosynthesis|Phenylalanine metabolism|Flavonoid biosynthesis
Niben101Scf02317g00010	0	0	1	1	1	At5g56590; MIK19.3	Glucan endo-1,3-beta-glucosidase 13	GO:0005975,GO:0004553	carbohydrate metabolic process|hydrolase activity, hydrolyzing O-glycosyl compounds
Niben101Scf02319g12008	0	0	0	0	1	RD22 {ECO:0000303|PubMed:8479424}; At5g25610 {ECO:0000312|Araport:AT5G25610}; T14C9.150 {ECO:0000312|EMBL:AC006601}	BURP domain-containing protein 3
Niben101Scf02325g01007	0	0	1	1	0	At5g27460; F21A20.170	Glutathione S-transferase U7	GO:0005515	protein binding
Niben101Scf02325g03024	0	0	1	1	0		Glutathione S-transferase U7	GO:0005515	protein binding	ko00982,ko00480,ko00980	Drug metabolism - cytochrome P450|Glutathione metabolism|Metabolism of xenobiotics by cytochrome P450
Niben101Scf02334g01011	1	0	0	1	0	EMB2247 {ECO:0000303|PubMed:16297076}; At5g16715 {ECO:0000312|Araport:AT5G16715}	Valine--tRNA ligase
Niben101Scf02334g01023	0	0	0	1	0		DET1- and DDB1-associated protein 1
Niben101Scf02336g00012	0	1	1	1	0	RD21B {ECO:0000305}; At5g43060 {ECO:0000312|Araport:AT5G43060}; MMG4.7 {ECO:0000312|EMBL:BAB08269.1}	Cathepsin B-like cysteine proteinase 2	GO:0008234,GO:0006508	cysteine-type peptidase activity|proteolysis
Niben101Scf02336g01003	0	0	1	0	0		BnaC03g59000D [Brassica napus]
Niben101Scf02340g01003	1	0	0	1	0	TSJT1	Aluminium induced protein with YGL and LRDR motifs
Niben101Scf02340g06009	0	1	0	0	1	ATHB-15; Synonyms=CNA, ICU4; At1g52150; F5F19.21, F9I5.18	Homeobox-leucine zipper protein ATHB-15
Niben101Scf02340g07012	1	1	1	1	0	GES; Synonyms=LIS, TPS04; At1g61120; F11P17.15	Terpenoid synthase 29	GO:0016829,GO:0000287,GO:0008152,GO:0010333	lyase activity|magnesium ion binding|metabolic process|terpene synthase activity	ko00904	Diterpenoid biosynthesis
Niben101Scf02344g01012	1	0	0	0	0	NPF7.1; At5g19640; T29J13	Protein NRT1/ PTR FAMILY 7.1	GO:0006810,GO:0016020,GO:0005215	transport|membrane|transporter activity
Niben101Scf02348g00005	0	0	1	1	0		BnaC09g06990D [Brassica napus]
Niben101Scf02348g00008	0	0	0	0	1	CER2; At4g24510; F22K18.290	HXXXD-type acyl-transferase family protein	GO:0016747	transferase activity, transferring acyl groups other than amino-acyl groups
Niben101Scf02348g05008	1	0	0	1	0	UTP4 {ECO:0000312|HGNC:HGNC:1983}; Synonyms=CIRH1A, cPERP-E {ECO:0000303|PubMed:20813266}, KIAA1988	Guanine nucleotide-binding protein subunit beta-2-like 1	GO:0005515	protein binding	ko03008	Ribosome biogenesis in eukaryotes
Niben101Scf02348g10009	0	0	1	1	1	AAP6; At5g49630; MNI5.1	Amino acid permease 6
Niben101Scf02349g03001	0	1	0	0	0		Peroxidase 4	GO:0055114,GO:0020037,GO:0006979,GO:0004601	oxidation-reduction process|heme binding|response to oxidative stress|peroxidase activity	ko00940	Phenylpropanoid biosynthesis
Niben101Scf02351g08002	0	0	0	0	1	KIN14Q {ECO:0000305}; At1g72250 {ECO:0000312|Araport:AT1G72250}; T9N14.6 {ECO:0000312|EMBL:AAG51794.1}	kinesin 4	GO:0008017,GO:0005871,GO:0005524,GO:0003777,GO:0007018	microtubule binding|kinesin complex|ATP binding|microtubule motor activity|microtubule-based movement
Niben101Scf02358g03018	0	0	0	1	0	AMT3-1; Os01g0870300, LOC_Os01g65000; OsJ_04233	Ammonium transporter 3 member 1	GO:0008519,GO:0016020,GO:0015696,GO:0072488	ammonium transmembrane transporter activity|membrane|ammonium transport|ammonium transmembrane transport
Niben101Scf02360g01011	0	0	0	1	0	CBL7; Os02g0291000, LOC_Os02g18880; OJ1086_G08.10	Calcium-binding EF-hand family protein	GO:0005509	calcium ion binding	ko04010,ko04114,ko04020,ko04370,ko04022,ko04310	MAPK signaling pathway|Oocyte meiosis|Calcium signaling pathway|VEGF signaling pathway|cGMP-PKG signaling pathway|Wnt signaling pathway
Niben101Scf02360g01019	1	0	0	0	0	RPS12	40S ribosomal protein S12	GO:0003735,GO:0006412,GO:0005622,GO:0005840	structural constituent of ribosome|translation|intracellular|ribosome	ko03010	Ribosome
Niben101Scf02360g03024	1	0	0	0	0		Transcription factor jumonji domain-containing protein, putative isoform 2 [Theobroma cacao] gb|EOY23557.1| Transcription factor jumonji domain-containing protein, putative isoform 2 [Theobroma cacao]
Niben101Scf02361g03009	0	1	1	1	0	SGR	Protein STAY-GREEN, chloroplastic
Niben101Scf02361g06004	0	0	0	1	0	AC97	Actin
Niben101Scf02362g02014	0	0	0	1	0	WRKY24 {ECO:0000303|PubMed:15047897}; Os01g0826400 {ECO:0000312|EMBL:BAF06589.1}; OsJ_03928 {ECO:0000312|EMBL:EAZ14002.1}, OSNPB_010826400 {ECO:0000312|EMBL:BAS75019.1}	WRKY transcription factor 1	GO:0006355,GO:0003700,GO:0043565	regulation of transcription, DNA-templated|DNA binding transcription factor activity|sequence-specific DNA binding
Niben101Scf02363g00015	1	0	0	1	0		Beta-galactosidase	GO:0030246,GO:0005975,GO:0004553	carbohydrate binding|carbohydrate metabolic process|hydrolase activity, hydrolyzing O-glycosyl compounds
Niben101Scf02369g04004	1	0	1	0	0	RAP2-7; Synonyms=TOE1; At2g28550; T17D12.11	AP2-like ethylene-responsive transcription factor	GO:0003700,GO:0006355,GO:0003677	DNA binding transcription factor activity|regulation of transcription, DNA-templated|DNA binding
Niben101Scf02370g02008	1	0	0	1	0	HSPRO2; At2g40000; T28M21.16	Nematode resistance protein-like HSPRO2
Niben101Scf02373g05008	0	0	0	0	1	ANN1; Synonyms=ANNAT1, ANX23-ATH, ATOXY5, OXY5; At1g35720; F14D7.2	Annexin D1	GO:0005509,GO:0005544	calcium ion binding|calcium-dependent phospholipid binding
Niben101Scf02375g02001	1	0	1	0	0		BnaC05g07770D [Brassica napus]
Niben101Scf02375g02004	1	0	0	0	0		BnaC05g07770D [Brassica napus]
Niben101Scf02375g06002	1	0	0	0	0	HAT22; At4g37790; T28I19.70	Homeobox-leucine zipper protein family	GO:0006355,GO:0003677,GO:0005634,GO:0003700,GO:0043565	regulation of transcription, DNA-templated|DNA binding|nucleus|DNA binding transcription factor activity|sequence-specific DNA binding
Niben101Scf02379g00003	1	0	0	0	0		BnaC09g31790D [Brassica napus]
Niben101Scf02379g03002	1	0	0	0	0	rnf-5; C16C10.7	Zinc-binding protein A33	GO:0008270,GO:0005515	zinc ion binding|protein binding	ko04141	Protein processing in endoplasmic reticulum
Niben101Scf02383g01001	1	0	0	1	0	HSPRO2; At2g40000; T28M21.16	Nematode resistance protein-like HSPRO2
Niben101Scf02385g00001	0	0	1	0	0	DFR	Cinnamoyl-CoA reductase 1
Niben101Scf02386g00005	0	0	1	0	0	CSY2; At3g58750; T20N10.100	Citrate synthase	GO:0044262,GO:0006099,GO:0046912	cellular carbohydrate metabolic process|tricarboxylic acid cycle|transferase activity, transferring acyl groups, acyl groups converted into alkyl on transfer	ko01230,ko00020,ko00630,ko01210,ko01200	Biosynthesis of amino acids|Citrate cycle (TCA cycle)|Glyoxylate and dicarboxylate metabolism|2-Oxocarboxylic acid metabolism|Carbon metabolism
Niben101Scf02386g02001	0	0	0	0	1	AVT1; YJR001W; J1409, YJR83.4	Transmembrane amino acid transporter family protein
Niben101Scf02387g00010	0	0	0	1	0	At5g55050; K13P22.5	GDSL esterase/lipase	GO:0016788,GO:0006629	hydrolase activity, acting on ester bonds|lipid metabolic process
Niben101Scf02387g03005	0	1	1	1	1	GGR; At4g38460; F20M13.20	Geranylgeranyl diphosphate synthase	GO:0008299	isoprenoid biosynthetic process	ko00900	Terpenoid backbone biosynthesis
Niben101Scf02390g02016	0	0	0	0	1	HVA22F; At2g42820; F7D19.18	Receptor expression-enhancing protein 5
Niben101Scf02390g02017	0	0	1	1	1	PDF1; At2g42840; F7D19.16	meiosis 5 [Zea mays]
Niben101Scf02395g02002	0	0	0	1	0	CBF5; Synonyms=NAP57; At3g57150; F24I3.230	tRNA pseudouridine synthase B	GO:0009982,GO:0006396,GO:0009451,GO:0001522,GO:0003723	pseudouridine synthase activity|RNA processing|RNA modification|pseudouridine synthesis|RNA binding	ko03008	Ribosome biogenesis in eukaryotes
Niben101Scf02399g01011	0	1	1	1	0	Os07g0190000, LOC_Os07g09190; OsJ_23394, OSJNBb0002L09.31, OSJNBb0003E08.7	1-deoxy-D-xylulose-5-phosphate synthase	GO:0016114,GO:0003824,GO:0008661,GO:0008152	terpenoid biosynthetic process|catalytic activity|1-deoxy-D-xylulose-5-phosphate synthase activity|metabolic process	ko00730,ko00900	Thiamine metabolism|Terpenoid backbone biosynthesis
Niben101Scf02399g05006	0	0	1	0	0	psbA {ECO:0000255|HAMAP-Rule:MF_01379}	Photosystem Q(B) protein	GO:0045156,GO:0019684,GO:0009772	electron transporter, transferring electrons within the cyclic electron transport pathway of photosynthesis activity|photosynthesis, light reaction|photosynthetic electron transport in photosystem II	ko00195	Photosynthesis
Niben101Scf02405g03003	0	0	1	0	0		Proteinase inhibitor I-B	GO:0009611,GO:0004867	response to wounding|serine-type endopeptidase inhibitor activity
Niben101Scf02405g04013	0	0	0	1	0	UGT73C3; At2g36780; F13K3.18	UDP-Glycosyltransferase superfamily protein	GO:0008152,GO:0016758	metabolic process|transferase activity, transferring hexosyl groups
Niben101Scf02406g01019	0	0	0	0	1	KIN12D {ECO:0000305}; Synonyms=POK2 {ECO:0000312|EMBL:ABD62997.1}; At3g19050 {ECO:0000312|Araport:AT3G19050}; K13E13.17 {ECO:0000312|EMBL:BAB01702.1}	Kinesin-related protein 1	GO:0007018,GO:0003777,GO:0005524,GO:0005871,GO:0008017	microtubule-based movement|microtubule motor activity|ATP binding|kinesin complex|microtubule binding
Niben101Scf02406g02001	1	0	0	1	0		Unknown protein
Niben101Scf02408g01007	0	0	1	1	1	CYP707A4; At3g19270; MVI11.19	Cytochrome P450 superfamily protein	GO:0016705,GO:0005506,GO:0020037,GO:0055114	oxidoreductase activity, acting on paired donors, with incorporation or reduction of molecular oxygen|iron ion binding|heme binding|oxidation-reduction process	ko00906	Carotenoid biosynthesis
Niben101Scf02408g04021	1	0	0	1	0	HIDM	Acetyl esterase	GO:0016787,GO:0008152	hydrolase activity|metabolic process
Niben101Scf02411g00015	0	0	0	0	1	At1g11330; T28P6.2	receptor kinase 3	GO:0006468,GO:0005524,GO:0016772,GO:0004674,GO:0048544,GO:0004672	protein phosphorylation|ATP binding|transferase activity, transferring phosphorus-containing groups|protein serine/threonine kinase activity|recognition of pollen|protein kinase activity
Niben101Scf02413g03022	1	0	0	1	0	XTH22; Synonyms=TCH4; At5g57560; MUA2.13	Xyloglucan endotransglucosylase/hydrolase protein 22	GO:0016762,GO:0006073,GO:0048046,GO:0005618	xyloglucan:xyloglucosyl transferase activity|cellular glucan metabolic process|apoplast|cell wall
Niben101Scf02414g03011	0	0	1	1	1	PYM; Synonyms=UVI4; At2g42260; T24P15.17	uv-b-insensitive 4
Niben101Scf02414g05005	1	0	0	1	0	ABHD18 {ECO:0000312|HGNC:HGNC:26111}; Synonyms=C4orf29	BnaC05g40870D [Brassica napus]
Niben101Scf02417g06009	0	0	0	1	0	At4g37840; T28I19.120	Hexokinase-1	GO:0005975,GO:0016773,GO:0005524	carbohydrate metabolic process|phosphotransferase activity, alcohol group as acceptor|ATP binding	ko04066,ko00524,ko00052,ko01200,ko00051,ko00010,ko00520,ko00500,ko00521	HIF-1 signaling pathway|Neomycin, kanamycin and gentamicin biosynthesis|Galactose metabolism|Carbon metabolism|Fructose and mannose metabolism|Glycolysis / Gluconeogenesis|Amino sugar and nucleotide sugar metabolism|Starch and sucrose metabolism|Streptomycin biosynthesis
Niben101Scf02417g08001	0	0	0	1	0	BHLH25; Synonyms=EN29; At4g37850; T28I19.130	Transcription factor bHLH25	GO:0016597,GO:0008152,GO:0046983	amino acid binding|metabolic process|protein dimerization activity
Niben101Scf02418g00017	0	0	0	1	0		Histone H3.3a	GO:0003677,GO:0046982,GO:0000786	DNA binding|protein heterodimerization activity|nucleosome
Niben101Scf02420g08013	0	0	1	0	0	CXE20; At5g62180; MMI9.26	Gibberellin receptor GID1	GO:0016787,GO:0008152	hydrolase activity|metabolic process
Niben101Scf02422g01012	0	0	0	1	0	At1g47710; F16N3.3, T2E6.22	serpin 3	GO:0005615	extracellular space
Niben101Scf02422g02015	0	0	0	1	1	At4g33300; F17M5.60	Leucine-rich repeat (LRR) family protein	GO:0043531	ADP binding
Niben101Scf02423g02010	0	0	0	1	0	Paxip1; Synonyms=Ptip	BRCT domain-containing DNA repair protein
Niben101Scf02423g02012	0	0	0	0	1	PS1 {ECO:0000303|PubMed:19043546}; At1g34355 {ECO:0000312|Araport:AT1G34355}	PSL1a [Solanum chacoense x Solanum tuberosum]
Niben101Scf02423g03009	0	0	1	1	0	ORC3 {ECO:0000303|PubMed:15939553}; LOC_Os10g26280 {ECO:0000305}, Os10g0402200 {ECO:0000305}; OsJ_31450 {ECO:0000312|EMBL:EEE50922.1}, OSJNBa0044A10.12 {ECO:0000312|EMBL:AAM74272.1}	origin recognition complex subunit 3			ko04113,ko04111,ko04110	Meiosis - yeast|Cell cycle - yeast|Cell cycle
Niben101Scf02430g12008	0	0	1	1	1	At5g01750; T20L15.20	Protein LURP-one-related 15
Niben101Scf02439g00016	0	0	0	1	0		Unknown protein
Niben101Scf02439g00023	0	0	0	1	0	HAT5; Synonyms=ATHB-1; At3g01470; F4P13.2	Homeobox-leucine zipper protein family	GO:0006355,GO:0003677,GO:0005634,GO:0003700,GO:0043565	regulation of transcription, DNA-templated|DNA binding|nucleus|DNA binding transcription factor activity|sequence-specific DNA binding
Niben101Scf02440g00011	0	0	0	1	0	EFM {ECO:0000303|PubMed:25132385}; At2g03500 {ECO:0000312|Araport:AT2G03500}; T4M8.7 {ECO:0000312|EMBL:AAL31188.1}	myb-like transcription factor family protein	GO:0003677,GO:0003682	DNA binding|chromatin binding
Niben101Scf02445g00010	0	0	0	1	0	At4g14600; dl3340w, FCAALL.126	Target SNARE coiled-coil domain protein	GO:0005515	protein binding	ko04130	SNARE interactions in vesicular transport
Niben101Scf02446g00024	1	0	0	1	0	PPH; Synonyms=CRN1; At5g13800; MAC12.25	alpha/beta hydrolase [Fischerella sp. PCC 9339]
Niben101Scf02450g01001	0	0	1	1	0	CDT1A; At2g31270; F16D14.11	CDT1-like protein b
Niben101Scf02455g02001	0	0	0	1	0	FBXL14; Synonyms=FBL14	Leucine-rich repeat family protein
Niben101Scf02456g00011	0	0	0	1	0	LAC12; At5g05390; K18I23.20	Laccase-12	GO:0016491,GO:0005507,GO:0055114	oxidoreductase activity|copper ion binding|oxidation-reduction process
Niben101Scf02459g02007	0	0	1	1	0	ATL7; At4g10150; F28M11.70, T9A4.19	RING finger protein 44	GO:0008270,GO:0005515	zinc ion binding|protein binding
Niben101Scf02459g07002	0	0	0	1	0	slr0305	SNARE associated Golgi protein family
Niben101Scf02460g05007	1	0	0	0	0	PRK3 {ECO:0000303|PubMed:12139002}; At3g42880 {ECO:0000312|Araport:AT3G42880}; F18P9.40 {ECO:0000312|EMBL:CAB86675.1}	receptor-like kinase 902	GO:0016772,GO:0006468,GO:0005524,GO:0005515,GO:0004672	transferase activity, transferring phosphorus-containing groups|protein phosphorylation|ATP binding|protein binding|protein kinase activity
Niben101Scf02460g06009	1	0	0	0	0	MARD1 {ECO:0000303|PubMed:15159630}; Synonyms=SAG102 {ECO:0000303|PubMed:11402199}; At3g63210 {ECO:0000312|Araport:AT3G63210}; F16M2.6 {ECO:0000312|EMBL:AAL38351.1}	Protein of unknown function (DUF581)
Niben101Scf02461g00001	1	1	0	0	1	STR1; Synonyms=MST1, RDH1, ST1; At1g79230; YUP8H12R.17	Thiosulfate/3-mercaptopyruvate sulfurtransferase 2	GO:0004792	thiosulfate sulfurtransferase activity	ko04122,ko00270,ko00920	Sulfur relay system|Cysteine and methionine metabolism|Sulfur metabolism
Niben101Scf02461g03004	0	0	1	1	1	CYCB3-1; At1g16330; F3O9.13	cyclin b3	GO:0005634	nucleus	ko04068,ko04115,ko04110	FoxO signaling pathway|p53 signaling pathway|Cell cycle
Niben101Scf02461g09001	0	0	0	1	1	At1g62020; F8K4.21	Coatomer, alpha subunit	GO:0005515	protein binding
Niben101Scf02466g01024	0	0	0	0	1	KIN10B {ECO:0000305}; At5g02370 {ECO:0000312|Araport:AT5G02370}; T1E22_130 {ECO:0000312|EMBL:CAB85542.1}	ATP binding microtubule motor family protein	GO:0005524,GO:0005871,GO:0008017,GO:0007018,GO:0003777	ATP binding|kinesin complex|microtubule binding|microtubule-based movement|microtubule motor activity
Niben101Scf02467g01003	0	0	1	0	0	OPR3	12-oxophytodienoate reductase 3	GO:0010181,GO:0003824,GO:0016491,GO:0055114	FMN binding|catalytic activity|oxidoreductase activity|oxidation-reduction process	ko00592	alpha-Linolenic acid metabolism
Niben101Scf02468g07002	0	0	0	1	0		unknown protein
Niben101Scf02469g01018	0	0	1	0	0	At2g30550; T6B20.10	Phospholipase A1-II 1	GO:0006629	lipid metabolic process
Niben101Scf02474g00009	1	0	0	1	0	Fbxl2 {ECO:0000312|MGI:MGI:1919429}	Leucine-rich repeat family protein	GO:0005515	protein binding
Niben101Scf02474g01024	0	0	0	1	0		Major pollen allergen Bet v 1-M/N	GO:0009607,GO:0006952	response to biotic stimulus|defense response
Niben101Scf02480g02012	1	0	0	1	0	GDCSP	Glycine dehydrogenase (decarboxylating)	GO:0006544,GO:0030170,GO:0006546,GO:0055114,GO:0003824,GO:0004375	glycine metabolic process|pyridoxal phosphate binding|glycine catabolic process|oxidation-reduction process|catalytic activity|glycine dehydrogenase (decarboxylating) activity	ko00260,ko01200,ko00630	Glycine, serine and threonine metabolism|Carbon metabolism|Glyoxylate and dicarboxylate metabolism
Niben101Scf02483g02004	0	0	0	1	0	MYB39; Synonyms=FCA0; At4g17785; dl4925c	Cyclin-D-binding Myb-like transcription factor 1	GO:0003682,GO:0003677	chromatin binding|DNA binding
Niben101Scf02486g00005	0	0	1	0	0		BnaC07g28760D [Brassica napus]
Niben101Scf02486g01009	0	0	0	1	0	NECI	Germin-like protein 5-1	GO:0045735,GO:0030145	nutrient reservoir activity|manganese ion binding
Niben101Scf02486g06007	0	0	1	0	0	MYB86; Synonyms=MYB4; At5g26660; F21E10.4	Cyclin-D-binding Myb-like transcription factor 1	GO:0003677,GO:0003682	DNA binding|chromatin binding
Niben101Scf02486g08005	1	0	0	0	0	RCI2B; Synonyms=LTI6B; At3g05890; F10A16.19, F2O10.15	Plasma membrane proteolipid 3	GO:0016021	integral component of membrane
Niben101Scf02494g05001	0	0	1	0	0	EXL3; At5g51550; K17N15.10	Protein EXORDIUM-like 3
Niben101Scf02494g10013	1	0	0	1	0		BnaCnng65240D [Brassica napus]
Niben101Scf02494g12004	0	0	0	0	1	MAP65-3; Synonyms=PLE; At5g51600; K17N15.15	65-kDa microtubule-associated protein 3	GO:0000910,GO:0008017,GO:0000226	cytokinesis|microtubule binding|microtubule cytoskeleton organization
Niben101Scf02502g07010	0	1	0	0	1	TIP1-1; Synonyms=AQP.1; At2g36830; T1J8.1	Aquaporin-like superfamily protein	GO:0006810,GO:0005215,GO:0016020	transport|transporter activity|membrane
Niben101Scf02502g08002	0	0	0	1	0	UGT73C5; Synonyms=DOGT1, ZOG3; At2g36800; F13K3.20	UDP-Glycosyltransferase superfamily protein	GO:0008152,GO:0016758	metabolic process|transferase activity, transferring hexosyl groups
Niben101Scf02502g10020	1	0	0	1	0	glnA1; Synonyms=glnA; DDB_G0276835	Glutamine synthetase	GO:0004356,GO:0006807,GO:0003824	glutamate-ammonia ligase activity|nitrogen compound metabolic process|catalytic activity
Niben101Scf02502g14001	0	0	0	1	0	OMR1; At3g10050; T22K18.12	L-threonine dehydratase biosynthetic IlvA	GO:0006520,GO:0004794,GO:0009097,GO:0030170	cellular amino acid metabolic process|L-threonine ammonia-lyase activity|isoleucine biosynthetic process|pyridoxal phosphate binding	ko00260,ko01200,ko00290,ko01230	Glycine, serine and threonine metabolism|Carbon metabolism|Valine, leucine and isoleucine biosynthesis|Biosynthesis of amino acids
Niben101Scf02502g14004	1	0	0	0	0	OMR1; At3g10050; T22K18.12	Threonine dehydratase biosynthetic			ko00260,ko01200,ko00290,ko01230	Glycine, serine and threonine metabolism|Carbon metabolism|Valine, leucine and isoleucine biosynthesis|Biosynthesis of amino acids
Niben101Scf02507g04024	0	0	0	0	1	UBC38; At1g53020; F14G24.30, F8L10	Ubiquitin-conjugating enzyme family protein			ko04120	Ubiquitin mediated proteolysis
Niben101Scf02511g04004	0	0	0	0	1	SPCH; Synonyms=BHLH98, EN19; At5g53210; MFH8.15	Transcription factor SPEECHLESS	GO:0046983	protein dimerization activity
Niben101Scf02511g05004	1	0	0	0	0	SWEET3 {ECO:0000303|PubMed:21107422}; At5g53190; MFH8.13	Bidirectional sugar transporter N3
Niben101Scf02511g06008	1	0	0	0	0	PAP1; At1g13750; F21F23.18	purple acid phosphatase 27	GO:0046872,GO:0016787,GO:0003993	metal ion binding|hydrolase activity|acid phosphatase activity
Niben101Scf02511g08002	0	0	0	1	0	TPP2; Os10g0553300, LOC_Os10g40550; OSJNBa0015J15.3	Trehalose-phosphate phosphatase A	GO:0003824,GO:0008152,GO:0005992	catalytic activity|metabolic process|trehalose biosynthetic process	ko00500	Starch and sucrose metabolism
Niben101Scf02513g00006	1	0	0	1	0		17.3 kDa class II heat shock protein			ko04141	Protein processing in endoplasmic reticulum
Niben101Scf02513g00012	0	0	0	1	0	DAR1; At4g36860; AP22.33, C7A10.500	Protein DA1-related 1
Niben101Scf02513g05010	0	0	1	1	0	poxN1 {ECO:0000312|EMBL:CAH17984.1}	Peroxidase N1	GO:0055114,GO:0020037,GO:0004601,GO:0006979	oxidation-reduction process|heme binding|peroxidase activity|response to oxidative stress	ko00940	Phenylpropanoid biosynthesis
Niben101Scf02513g08007	0	0	0	1	0	CAP10A	Chlorophyll a-b binding protein, chloroplastic	GO:0009765,GO:0016020	photosynthesis, light harvesting|membrane	ko00196	Photosynthesis - antenna proteins
Niben101Scf02518g01003	0	0	1	0	1	RPM1; Synonyms=RPS3; At3g07040; F17A9.20	Disease resistance protein	GO:0043531	ADP binding
Niben101Scf02522g01005	0	0	0	1	0	HOP2; Synonyms=AHP2; At1g13330; T6J4.9	Homologous-pairing protein 2 homolog
Niben101Scf02525g04005	0	0	0	0	1	KIN10A {ECO:0000305}; Synonyms=PAKRP2 {ECO:0000312|EMBL:AAL32294.1}; At4g14330 {ECO:0000312|Araport:AT4G14330}; dl3205w {ECO:0000312|EMBL:CAB10212.1}, FCAALL.179 {ECO:0000312|EMBL:CAB78475.1}	Kinesin-related protein 7	GO:0003777,GO:0007018,GO:0008017,GO:0005871,GO:0005524	microtubule motor activity|microtubule-based movement|microtubule binding|kinesin complex|ATP binding
Niben101Scf02525g05017	0	0	0	0	1	PHO1 {ECO:0000303|PubMed:11971143}; At3g23430 {ECO:0000312|Araport:AT3G23430}; MLM24.26 {ECO:0000312|EMBL:BAB02287.1}	Phosphate transporter PHO1
Niben101Scf02526g00002	0	1	0	0	1	GPX7; At4g31870; F11C18.70	Glutathione peroxidase 1	GO:0055114,GO:0004602,GO:0006979	oxidation-reduction process|glutathione peroxidase activity|response to oxidative stress	ko00480,ko00590	Glutathione metabolism|Arachidonic acid metabolism
Niben101Scf02531g01022	0	0	1	0	0	At3g47570; F1P2.120	Leucine-rich repeat receptor-like protein kinase family protein	GO:0005515	protein binding
Niben101Scf02537g04006	0	1	1	0	0	DHAPS-1	2-dehydro-3-deoxyphosphoheptonate aldolase (3-deoxy-d-arabino-heptulosonate 7-phosphate synthase) [Medicago truncatula] gb|AES98110.1| phospho-2-dehydro-3-deoxyheptonate aldolase [Medicago truncatula]	GO:0009073,GO:0003849	aromatic amino acid family biosynthetic process|3-deoxy-7-phosphoheptulonate synthase activity	ko01230,ko02024,ko00400	Biosynthesis of amino acids|Quorum sensing|Phenylalanine, tyrosine and tryptophan biosynthesis
Niben101Scf02537g05004	1	0	1	1	0	EXO; At4g08950; T3H13.3	Protein EXORDIUM
Niben101Scf02537g05005	1	0	0	0	0	EXO; At4g08950; T3H13.3	Protein EXORDIUM
Niben101Scf02537g06001	1	0	0	1	0	EXO; At4g08950; T3H13.3	Protein EXORDIUM
Niben101Scf02537g06002	1	0	0	1	1	EXO; At4g08950; T3H13.3	Protein EXORDIUM
Niben101Scf02537g07001	1	0	0	1	0	DNAJ1	Chaperone protein DnaJ	GO:0006457,GO:0051082	protein folding|unfolded protein binding	ko04141	Protein processing in endoplasmic reticulum
Niben101Scf02537g10001	1	0	0	0	0	ARP1 {ECO:0000303|PubMed:23040517}; At3g54770 {ECO:0000312|Araport:AT3G54770}; T5N23.130 {ECO:0000312|EMBL:CAB77597.1}	RNA-binding protein 39	GO:0003676,GO:0000166	nucleic acid binding|nucleotide binding
Niben101Scf02540g00009	0	0	1	1	0	RPA2A; Synonyms=ROR1, RPA32A; At2g24490; T28I24.22	Replication protein A 32 kDa subunit A	GO:0005634,GO:0006281,GO:0006310,GO:0006260,GO:0003677	nucleus|DNA repair|DNA recombination|DNA replication|DNA binding	ko03430,ko03030,ko03460,ko03440,ko03420	Mismatch repair|DNA replication|Fanconi anemia pathway|Homologous recombination|Nucleotide excision repair
Niben101Scf02540g00013	0	0	1	1	1	AIL5; At5g57390; MSF19.5	AP2-like ethylene-responsive transcription factor	GO:0003700,GO:0003677,GO:0006355	DNA binding transcription factor activity|DNA binding|regulation of transcription, DNA-templated
Niben101Scf02541g03003	0	1	1	1	0	TSB	Tryptophan synthase beta chain	GO:0006568,GO:0004834,GO:0000162	tryptophan metabolic process|tryptophan synthase activity|tryptophan biosynthetic process	ko00260,ko01230,ko00400	Glycine, serine and threonine metabolism|Biosynthesis of amino acids|Phenylalanine, tyrosine and tryptophan biosynthesis
Niben101Scf02543g01008	0	1	1	1	1	ACO3	1-aminocyclopropane-1-carboxylate oxidase 3	GO:0016706,GO:0055114,GO:0016491	oxidoreductase activity, acting on paired donors, with incorporation or reduction of molecular oxygen, 2-oxoglutarate as one donor, and incorporation of one atom each of oxygen into both donors|oxidation-reduction process|oxidoreductase activity	ko00270	Cysteine and methionine metabolism
Niben101Scf02544g00001	0	0	0	1	0	Tdp2; Synonyms=Ttrap	Tyrosyl-DNA phosphodiesterase 2	GO:0008270	zinc ion binding
Niben101Scf02544g01006	0	0	0	1	0		SH3 domain-binding protein 1, putative [Theobroma cacao] gb|EOY12331.1| SH3 domain-binding protein 1, putative [Theobroma cacao]
Niben101Scf02544g01011	1	0	0	0	0		ankyrin repeat family protein [Arabidopsis thaliana] gb|AEE28777.1| ankyrin repeat family protein [Arabidopsis thaliana]
Niben101Scf02544g01012	0	0	1	1	1	PAD4; Synonyms=EDS9; At3g52430; F22O6.190	phytoalexin-deficient 4 protein, partial [Arabidopsis thaliana]	GO:0006629	lipid metabolic process
Niben101Scf02551g01007	1	0	1	0	1		Unknown protein
Niben101Scf02555g00003	1	0	0	1	0	TOR1L4 {ECO:0000303|PubMed:15324671}; At1g27210 {ECO:0000312|Araport:AT1G27210}; F17L21.1 {ECO:0000312|EMBL:AAF99750.1}, T7N9.27 {ECO:0000312|EMBL:AAF79870.1}	ARM repeat superfamily protein, putative isoform 4 [Theobroma cacao] gb|EOY00284.1| ARM repeat superfamily protein, putative isoform 4 [Theobroma cacao]	GO:0005488,GO:0005515	binding|protein binding
Niben101Scf02562g03012	0	0	0	1	0		serine-rich protein-related
Niben101Scf02564g14006	1	0	0	0	0	TUBA	Tubulin alpha-2 chain	GO:0051258,GO:0005525,GO:0006184,GO:0043234,GO:0007017,GO:0005874,GO:0005200,GO:0003924	protein polymerization|GTP binding|obsolete GTP catabolic process|protein complex|microtubule-based process|microtubule|structural constituent of cytoskeleton|GTPase activity	ko04540,ko04210,ko04145	Gap junction|Apoptosis|Phagosome
Niben101Scf02565g02006	0	0	0	1	1		WRKY transcription factor 6 [(Populus tomentosa x Populus bolleana) x Populus tomentosa]
Niben101Scf02566g03002	0	0	1	0	1		Protein of unknown function (DUF1677)
Niben101Scf02568g00011	0	1	1	0	0	At1g06550; F12K11.12	Fatty acid oxidation complex subunit alpha			ko01200,ko00640,ko00410,ko00280	Carbon metabolism|Propanoate metabolism|beta-Alanine metabolism|Valine, leucine and isoleucine degradation
Niben101Scf02569g00027	0	0	0	0	1	At1g62810; F23N19.18	Copper amine oxidase family protein	GO:0055114,GO:0048038,GO:0009308,GO:0005507,GO:0008131	oxidation-reduction process|quinone binding|amine metabolic process|copper ion binding|primary amine oxidase activity	ko00260,ko00950,ko00350,ko00410,ko00960,ko00360	Glycine, serine and threonine metabolism|Isoquinoline alkaloid biosynthesis|Tyrosine metabolism|beta-Alanine metabolism|Tropane, piperidine and pyridine alkaloid biosynthesis|Phenylalanine metabolism
Niben101Scf02569g01001	0	0	0	1	0	spg21	Maspardin			ko04144	Endocytosis
Niben101Scf02569g03015	1	0	0	1	0	PHR1; Synonyms=UVR2; At1g12370; F5O11.9	Deoxyribodipyrimidine photo-lyase	GO:0006281,GO:0003904,GO:0003913	DNA repair|deoxyribodipyrimidine photo-lyase activity|DNA photolyase activity
Niben101Scf02571g02008	1	0	0	0	0	HIPL1; At1g74790; F25A4.24	HIPL1 protein	GO:0048038,GO:0016901,GO:0003824,GO:0005975	quinone binding|oxidoreductase activity, acting on the CH-OH group of donors, quinone or similar compound as acceptor|catalytic activity|carbohydrate metabolic process
Niben101Scf02572g03009	0	1	1	0	0		OsJ_00601 [Oryza sativa Japonica Group] dbj|BAH90933.1| [Oryza sativa Japonica Group] dbj|BAN78703.1| cadmium tolerant 3 [Oryza sativa Japonica Group]
Niben101Scf02573g02001	0	1	1	1	0	STR6; At1g09280; T12M4.1	Folic acid and derivative biosynthetic process, putative [Theobroma cacao] gb|EOX91983.1| Folic acid and derivative biosynthetic process, putative [Theobroma cacao]
Niben101Scf02573g03004	1	0	1	0	0	CYCD4-1; Synonyms=CYCD4.1; At5g65420; MNA5.15	Cyclin-D4-1	GO:0005634	nucleus
Niben101Scf02575g02002	0	0	0	1	0	At3g47200; F13I12.250	Plant protein of unknown function (DUF247)
Niben101Scf02575g02010	1	0	0	1	0	RD21B {ECO:0000305}; At5g43060 {ECO:0000312|Araport:AT5G43060}; MMG4.7 {ECO:0000312|EMBL:BAB08269.1}	Cathepsin B-like cysteine proteinase	GO:0008234,GO:0006508	cysteine-type peptidase activity|proteolysis
Niben101Scf02581g01003	0	0	1	1	0	slc25a24; Synonyms=scamc1; si:ch211-63o20.9, zgc:92470	Calcium-binding mitochondrial carrier protein	GO:0005509,GO:0055085	calcium ion binding|transmembrane transport
Niben101Scf02581g03002	0	1	0	0	0	TSN1 {ECO:0000303|PubMed:20396901}; At5g07350 {ECO:0000312|Araport:AT5G07350}; T2I1.60 {ECO:0000312|EMBL:CAB87924.1}	Tudor domain-containing protein 1	GO:0016442,GO:0031047	RISC complex|gene silencing by RNA
Niben101Scf02581g05002	0	0	0	1	0	CLPD {ECO:0000303|PubMed:11299370}; Synonyms=ERD1 {ECO:0000303|PubMed:10198079}, SAG15; At5g51070 {ECO:0000312|Araport:AT5G51070}; K3K7.27 {ECO:0000312|EMBL:BAB10330.1}	ATP-dependent Clp protease ATP-binding subunit ClpA	GO:0019538,GO:0005524	protein metabolic process|ATP binding
Niben101Scf02583g02013	1	0	0	1	0		Ribulose bisphosphate carboxylase/oxygenase activase	GO:0005524	ATP binding
Niben101Scf02588g00006	0	0	0	0	1	CYCD4-2; Os08g0479300, LOC_Os08g37390; OJ1113_A10.14, OsJ_026575	Cyclin-D4-2
Niben101Scf02589g04005	0	0	1	0	0	At3g59020 {ECO:0000312|Araport:AT3G59020}; F17J16.70 {ECO:0000312|EMBL:CAB86930.1}	expressed protein [Oryza sativa Japonica Group]	GO:0005488	binding
Niben101Scf02595g02015	0	0	0	0	1	BCHB {ECO:0000303|PubMed:25618824}; At1g58230 {ECO:0000312|Araport:AT1G58230}; F16M22.8 {ECO:0000312|EMBL:AAG50953.1}, T18I24.16 {ECO:0000312|EMBL:AAG50767.1}	BEACH domain-containing protein lvsC
Niben101Scf02595g02021	0	0	1	0	0	BCHB {ECO:0000303|PubMed:25618824}; At1g58230 {ECO:0000312|Araport:AT1G58230}; F16M22.8 {ECO:0000312|EMBL:AAG50953.1}, T18I24.16 {ECO:0000312|EMBL:AAG50767.1}	BEACH domain-containing protein lvsC
Niben101Scf02601g07014	0	0	0	0	1	RPP8L3; At5g35450; K21B8.10, MOK9.3	Disease resistance protein (CC-NBS-LRR class) family
Niben101Scf02605g07001	0	1	0	0	0	PBP1; Synonyms=KRP2; At5g54490; F24B18.11	Calmodulin-like protein 8
Niben101Scf02605g09007	0	0	1	0	1	At4g27290; M4I22.100	receptor kinase 3	GO:0016772,GO:0004674,GO:0005524,GO:0006468,GO:0004672,GO:0048544	transferase activity, transferring phosphorus-containing groups|protein serine/threonine kinase activity|ATP binding|protein phosphorylation|protein kinase activity|recognition of pollen
Niben101Scf02606g05054	0	0	0	1	0		Plant protein of unknown function (DUF946)
Niben101Scf02610g01012	0	0	1	1	0		Unknown protein
Niben101Scf02621g00013	0	1	0	0	0		BnaA01g25980D [Brassica napus]
Niben101Scf02621g00018	0	0	1	0	1		At4g33800-like protein [Brassica napus]
Niben101Scf02621g04025	0	0	1	1	0	MSI2; At2g16780; T24I21.19	Histone-binding protein RBBP7	GO:0005515	protein binding
Niben101Scf02621g05003	0	0	0	1	0		Nickel transporter UreH [Prochlorococcus sp. MIT 0703]	GO:0046872,GO:0016021,GO:0035444,GO:0015099	metal ion binding|integral component of membrane|nickel cation transmembrane transport|nickel cation transmembrane transporter activity
Niben101Scf02625g04001	0	0	0	1	0	PCH2 {ECO:0000303|PubMed:26182244}; At4g24710; F22K18.90	ATP-dependent zinc metalloprotease FtsH 1	GO:0005524	ATP binding
Niben101Scf02631g01016	0	0	1	1	0	GAT1; At2g15570; F9O13.12	Thioredoxin superfamily protein	GO:0045454,GO:0015035,GO:0006662	cell redox homeostasis|protein disulfide oxidoreductase activity|glycerol ether metabolic process
Niben101Scf02639g03015	0	1	1	1	0	ALIS1; At3g12740; MBK21.12	LEM3 (ligand-effect modulator 3) family protein / CDC50 family protein	GO:0016020	membrane
Niben101Scf02639g04006	0	0	0	1	0	HERK1; At3g46290; F12M12.260, F18L15.10	Receptor-like protein kinase	GO:0004672,GO:0005524,GO:0006468,GO:0016772,GO:0004674	protein kinase activity|ATP binding|protein phosphorylation|transferase activity, transferring phosphorus-containing groups|protein serine/threonine kinase activity
Niben101Scf02648g01001	0	0	1	0	0		F1F0-ATPase inhibitor protein [Oryza sativa Japonica Group]
Niben101Scf02653g03003	0	1	1	1	0	CYT1; Synonyms=EMB101, GMP1, HSN1, SOZ1, VTC1; At2g39770; T5I7.7	Mannose-1-phosphate guanyltransferase alpha-B	GO:0016779,GO:0009058	nucleotidyltransferase activity|biosynthetic process	ko00520,ko00051	Amino sugar and nucleotide sugar metabolism|Fructose and mannose metabolism
Niben101Scf02654g00001	0	0	0	1	0	HIPP41 {ECO:0000303|PubMed:21072340, ECO:0000303|PubMed:23368984}; At1g55790 {ECO:0000312|Araport:AT1G55790}; F14J16.2 {ECO:0000312|EMBL:AAF79341.1}, F14J16.3 {ECO:0000312|EMBL:AAF79340.1}, F20N2.17 {ECO:0000312|EMBL:AAF79501.1}	Domain of unknown function (DUF2431)
Niben101Scf02658g00012	0	0	0	1	0	SKP1A; Synonyms=ASK1, SKP1, UIP1; At1g75950; T4O12.17	SKP1-like protein 1A	GO:0006511	ubiquitin-dependent protein catabolic process	ko04114,ko04141,ko04110,ko04341,ko04350,ko04120,ko04111,ko04310	Oocyte meiosis|Protein processing in endoplasmic reticulum|Cell cycle|Hedgehog signaling pathway - fly|TGF-beta signaling pathway|Ubiquitin mediated proteolysis|Cell cycle - yeast|Wnt signaling pathway
Niben101Scf02658g01008	0	0	0	1	0	DIR21; At1g65870; F12P19.3	Dirigent protein 21
Niben101Scf02658g05002	1	0	0	0	0	SAUR24 {ECO:0000303|PubMed:12036261}; At5g18080 {ECO:0000312|Araport:AT5G18080}; MRG7.3 {ECO:0000312|EMBL:BAB09466.1}	SAUR-like auxin-responsive protein family			ko04075	Plant hormone signal transduction
Niben101Scf02658g05008	0	1	0	0	0	SAUR19 {ECO:0000303|PubMed:12036261}; At5g18010 {ECO:0000312|Araport:AT5G18010}; MCM23.9 {ECO:0000312|EMBL:BAB08400.1}	SAUR-like auxin-responsive protein family			ko04075	Plant hormone signal transduction
Niben101Scf02662g00003	0	0	1	0	1	At4g15545; dl3810w, FCAALL.328	expressed protein [Oryza sativa Japonica Group]	GO:0016021,GO:0022857	integral component of membrane|transmembrane transporter activity
Niben101Scf02665g11001	1	0	0	0	0	PIP2-7; Synonyms=PIP3, SIMIP; At4g35100; M4E13.150	Aquaporin-like superfamily protein	GO:0006810,GO:0016020,GO:0005215	transport|membrane|transporter activity
Niben101Scf02668g05020	0	0	0	1	0	CHR24 {ECO:0000303|PubMed:16547115}; At5g63950 {ECO:0000312|Araport:AT5G63950}; MBM17.5 {ECO:0000312|EMBL:BAA96898.1}	Chromodomain-helicase-DNA-binding protein 1	GO:0003677,GO:0005524	DNA binding|ATP binding
Niben101Scf02681g01014	0	0	0	1	0	KRP1; Synonyms=ICK1; At2g23430; F26B6.8	Cyclin-dependent kinase inhibitor 1	GO:0005634,GO:0007050,GO:0004861	nucleus|cell cycle arrest|cyclin-dependent protein serine/threonine kinase inhibitor activity
Niben101Scf02688g00009	1	0	0	1	0	EIL3; At1g73730; F25P22.15	ETHYLENE INSENSITIVE 3-like 3 protein	GO:0003700,GO:0005634	DNA binding transcription factor activity|nucleus	ko04075	Plant hormone signal transduction
Niben101Scf02688g02014	0	1	1	1	0	LOX2.1; Synonyms=LOX-H1	Linoleate 9S-lipoxygenase 6	GO:0046872,GO:0055114,GO:0005515,GO:0016491,GO:0016702	metal ion binding|oxidation-reduction process|protein binding|oxidoreductase activity|oxidoreductase activity, acting on single donors with incorporation of molecular oxygen, incorporation of two atoms of oxygen	ko00591,ko00592	Linoleic acid metabolism|alpha-Linolenic acid metabolism
Niben101Scf02690g01004	0	1	0	0	0	RPI4; At5g44520; MFC16.20	Ribose-5-phosphate isomerase A	GO:0004751,GO:0009052	ribose-5-phosphate isomerase activity|pentose-phosphate shunt, non-oxidative branch	ko00710,ko01200,ko00030,ko01230	Carbon fixation in photosynthetic organisms|Carbon metabolism|Pentose phosphate pathway|Biosynthesis of amino acids
Niben101Scf02693g01007	1	0	0	1	0		RING/FYVE/PHD zinc finger superfamily protein
Niben101Scf02693g02014	0	0	1	1	1	MCM7; OsI_38725	DNA replication licensing factor MCM7	GO:0006260,GO:0003677,GO:0005524,GO:0005634,GO:0006270,GO:0003678,GO:0042555	DNA replication|DNA binding|ATP binding|nucleus|DNA replication initiation|DNA helicase activity|MCM complex	ko04113,ko04111,ko03030,ko04110	Meiosis - yeast|Cell cycle - yeast|DNA replication|Cell cycle
Niben101Scf02694g06025	0	0	0	1	0		transmembrane protein, putative [Medicago truncatula]
Niben101Scf02698g00008	0	0	0	0	1		Glutamate decarboxylase	GO:0019752,GO:0003824,GO:0016831,GO:0030170,GO:0006536,GO:0004351	carboxylic acid metabolic process|catalytic activity|carboxy-lyase activity|pyridoxal phosphate binding|glutamate metabolic process|glutamate decarboxylase activity	ko00410,ko00430,ko00650,ko00250,ko02024	beta-Alanine metabolism|Taurine and hypotaurine metabolism|Butanoate metabolism|Alanine, aspartate and glutamate metabolism|Quorum sensing
Niben101Scf02705g01019	0	0	1	1	0	hsk1; SPBC776.12c	Protein kinase superfamily protein	GO:0004672,GO:0006468,GO:0005524,GO:0004674,GO:0016772	protein kinase activity|protein phosphorylation|ATP binding|protein serine/threonine kinase activity|transferase activity, transferring phosphorus-containing groups	ko04113,ko04111,ko04110	Meiosis - yeast|Cell cycle - yeast|Cell cycle
Niben101Scf02705g01020	0	1	0	0	0	BI-1; At5g47120; K14A3.7	Bax inhibitor 1
Niben101Scf02712g00006	1	0	0	1	0	THE1; At5g54380; GA469.3	Receptor-like protein kinase	GO:0004672,GO:0004674,GO:0016772,GO:0006468,GO:0005524	protein kinase activity|protein serine/threonine kinase activity|transferase activity, transferring phosphorus-containing groups|protein phosphorylation|ATP binding
Niben101Scf02714g06023	1	0	1	1	0	NUP98A {ECO:0000303|PubMed:21189294}; At1g10390 {ECO:0000312|Araport:AT1G10390}; F14N23.29 {ECO:0000312|EMBL:AAL84948.1}	Nuclear pore complex protein Nup98-Nup96	GO:0005643,GO:0006810	nuclear pore|transport	ko03013	RNA transport
Niben101Scf02719g00006	0	0	1	1	0	At3g08860; T16O11.21	polyprotein [Oryza sativa Japonica Group]			ko00260,ko00250,ko00280,ko00270	Glycine, serine and threonine metabolism|Alanine, aspartate and glutamate metabolism|Valine, leucine and isoleucine degradation|Cysteine and methionine metabolism
Niben101Scf02720g00003	0	0	0	0	1		elicitor resposible protein [Nicotiana tabacum] gb|AAS55699.1| TCIP [Nicotiana tabacum]
Niben101Scf02726g03006	0	0	1	0	0	CRF4; Synonyms=ERF066; At4g27950; T13J8.60	Ethylene-responsive transcription factor 2	GO:0003700,GO:0006355,GO:0003677	DNA binding transcription factor activity|regulation of transcription, DNA-templated|DNA binding
Niben101Scf02736g01011	0	0	0	1	0	CHX15; At2g13620; T10F5.16	14 kDa proline-rich protein DC2.15
Niben101Scf02738g01010	0	0	0	1	1	POX2; Synonyms=PRODH2; At5g38710; MKD10.10	Proline dehydrogenase 2, mitochondrial	GO:0006562,GO:0004657	proline catabolic process|proline dehydrogenase activity	ko00330	Arginine and proline metabolism
Niben101Scf02738g03013	0	0	0	1	0	COL2; At3g02380; F11A12.106, F11A12.7, F16B3.2	CONSTANS-like 2	GO:0008270,GO:0005622,GO:0005515	zinc ion binding|intracellular|protein binding
Niben101Scf02740g04003	0	0	0	0	1	ntpR; EHR_08225	Class I glutamine amidotransferase-like superfamily protein	GO:0006541,GO:0016787	glutamine metabolic process|hydrolase activity
Niben101Scf02740g11009	1	0	0	0	0	At5g65660; K21L13.18	hydroxyproline-rich glycoprotein family protein
Niben101Scf02744g00012	1	0	0	0	0	ARF19; Synonyms=IAA22; At1g19220; T29M8.9	Auxin response factor 19	GO:0005634,GO:0046983,GO:0006355,GO:0003677,GO:0009725	nucleus|protein dimerization activity|regulation of transcription, DNA-templated|DNA binding|response to hormone	ko04075	Plant hormone signal transduction
Niben101Scf02749g01001	1	0	1	0	0	LOX3.1; Synonyms=LOX-H3	lipoxygenase 3	GO:0046872,GO:0016491,GO:0016702,GO:0055114,GO:0005515	metal ion binding|oxidoreductase activity|oxidoreductase activity, acting on single donors with incorporation of molecular oxygen, incorporation of two atoms of oxygen|oxidation-reduction process|protein binding	ko00591,ko00592	Linoleic acid metabolism|alpha-Linolenic acid metabolism
Niben101Scf02749g04007	1	0	0	0	0	NSP1	Nodulation-signaling pathway 1 protein
Niben101Scf02749g05033	0	0	1	1	0	MARD1 {ECO:0000303|PubMed:15159630}; Synonyms=SAG102 {ECO:0000303|PubMed:11402199}; At3g63210 {ECO:0000312|Araport:AT3G63210}; F16M2.6 {ECO:0000312|EMBL:AAL38351.1}	BnaC03g69930D [Brassica napus]
Niben101Scf02750g04021	1	0	0	0	0		Unknown protein
Niben101Scf02752g06006	0	0	0	1	1	GRXS10; Synonyms=ROXY3; At3g21460; MHC9.13	Glutaredoxin-C1	GO:0045454,GO:0015035,GO:0009055	cell redox homeostasis|protein disulfide oxidoreductase activity|electron transfer activity
Niben101Scf02752g07008	1	0	0	1	0	GRXS2; Synonyms=ROXY10; At5g18600; T28N17.80	Glutaredoxin-C1	GO:0045454,GO:0015035,GO:0009055	cell redox homeostasis|protein disulfide oxidoreductase activity|electron transfer activity
Niben101Scf02752g10009	1	0	0	1	0	MIEL1 {ECO:0000303|PubMed:23403577}; At5g18650 {ECO:0000312|Araport:AT5G18650}; T1A4.30 {ECO:0000305}	CHY-type/CTCHY-type/RING-type Zinc finger protein	GO:0046872,GO:0008270,GO:0005515	metal ion binding|zinc ion binding|protein binding	ko04120,ko04115	Ubiquitin mediated proteolysis|p53 signaling pathway
Niben101Scf02755g06016	1	1	1	1	0	BIP4	Heat shock-related 70 kDa protein 2			ko04141,ko03060	Protein processing in endoplasmic reticulum|Protein export
Niben101Scf02756g01009	0	0	0	0	1		Protein of unknown function (DUF506)
Niben101Scf02759g01012	0	0	0	1	0	CXIP4; At2g28910; F8N16.20	nucleic acid binding protein, putative [Ricinus communis] gb|EEF29528.1| nucleic acid binding protein, putative [Ricinus communis]	GO:0003676,GO:0008270	nucleic acid binding|zinc ion binding
Niben101Scf02761g02007	0	0	0	1	0	MSH5; At3g20475; MQC12.27	DNA mismatch repair protein MutS	GO:0006298,GO:0030983,GO:0005524	mismatch repair|mismatched DNA binding|ATP binding
Niben101Scf02761g02012	0	1	0	0	0	At2g45070; T14P1.12	Protein transport protein Sec61 subunit beta			ko04145,ko04141,ko03060	Phagosome|Protein processing in endoplasmic reticulum|Protein export
Niben101Scf02764g05013	0	0	0	1	0	FAD7	Omega-3 fatty acid desaturase, chloroplastic	GO:0055114,GO:0006629,GO:0016717	oxidation-reduction process|lipid metabolic process|oxidoreductase activity, acting on paired donors, with oxidation of a pair of donors resulting in the reduction of molecular oxygen to two molecules of water
Niben101Scf02766g01008	0	0	0	1	0	rsc5; DDB_G0269182	Sec14p-like phosphatidylinositol transfer family protein
Niben101Scf02767g04005	0	0	1	1	1	KN; Synonyms=SYP111; At1g08560; F22O13.4	Syntaxin-124	GO:0005515,GO:0016020,GO:0006886,GO:0005484,GO:0016192	protein binding|membrane|intracellular protein transport|SNAP receptor activity|vesicle-mediated transport	ko04130	SNARE interactions in vesicular transport
Niben101Scf02772g01009	1	0	1	0	0	RS2; Os12g0572000, LOC_Os12g38400	MYB-like transcription factor ETC3	GO:0003682,GO:0003677	chromatin binding|DNA binding
Niben101Scf02772g02001	0	0	1	1	0	AOC {ECO:0000303|Ref.1, ECO:0000303|Ref.2}; Synonyms=AOC3 {ECO:0000303|PubMed:16109971}, CPM2 {ECO:0000303|PubMed:23347338}, HB {ECO:0000303|PubMed:14605232}; LOC_Os03g32314 {ECO:0000312|EMBL:ABF96821.1}, Os03g0438100 {ECO:0000312|EMBL:BAF12361.1}; OsJ_11399 {ECO:0000312|EMBL:EAZ27451.1}, OSJNBa0054H04.12 {ECO:0000312|EMBL:AAR89017.1}, OSNPB_030438100 {ECO:0000312|EMBL:BAS84856.1}	allene oxide cyclase 3	GO:0016853,GO:0009507	isomerase activity|chloroplast	ko00592	alpha-Linolenic acid metabolism
Niben101Scf02775g00002	0	0	0	1	0	ERF1A; Synonyms=ERF-1, ERF100; At4g17500; dl4785w, FCAALL.123	Ethylene-responsive transcription factor 1A	GO:0006355,GO:0003677,GO:0003700	regulation of transcription, DNA-templated|DNA binding|DNA binding transcription factor activity
Niben101Scf02778g03002	0	0	0	1	0		conserved hypothetical protein [Ricinus communis] gb|EEF40639.1| conserved hypothetical protein [Ricinus communis]
Niben101Scf02778g03003	0	1	0	0	0	CNGC4; Synonyms=HLM1; At5g54250; MDK4.7	Cyclic nucleotide-gated ion channel 4
Niben101Scf02786g03004	0	0	1	1	0		conserved hypothetical protein [Ricinus communis] gb|EEF50652.1| conserved hypothetical protein [Ricinus communis]
Niben101Scf02789g01006	0	0	0	1	0	MIK1 {ECO:0000303|PubMed:26863186}; Synonyms=PXL2 {ECO:0000303|PubMed:17570668}; At4g28650 {ECO:0000312|Araport:AT4G28650}; T5F17.100 {ECO:0000312|EMBL:CAB81453.1}	Unknown protein
Niben101Scf02790g01008	0	0	1	0	0	DGAT1 {ECO:0000303|PubMed:27208257}	Diacylglycerol O-acyltransferase 1	GO:0008374,GO:0019432,GO:0004144	O-acyltransferase activity|triglyceride biosynthetic process|diacylglycerol O-acyltransferase activity	ko00830,ko00561	Retinol metabolism|Glycerolipid metabolism
Niben101Scf02792g02012	0	1	1	1	0	ANN4; Synonyms=ANNAT4; At2g38750; T6A23.5	Annexin D4	GO:0005544,GO:0005509	calcium-dependent phospholipid binding|calcium ion binding
Niben101Scf02792g03014	0	1	1	1	0	ANN3; Synonyms=ANNAT3; At2g38760; T6A23.4	Annexin D3	GO:0005509,GO:0005544	calcium ion binding|calcium-dependent phospholipid binding
Niben101Scf02793g18010	0	0	0	0	1		unknown protein
Niben101Scf02797g01005	0	0	1	1	1	XERICO; At2g04240; T23O15.13	RING finger protein 150	GO:0008270,GO:0005515	zinc ion binding|protein binding
Niben101Scf02798g07009	1	0	0	1	0	DEGP10; At5g36950; MLF18_70	3-phosphoshikimate 1-carboxyvinyltransferase
Niben101Scf02805g06002	0	0	0	1	0	MBR1; At2g15530; F9O13	RING finger protein 148	GO:0005515,GO:0008270	protein binding|zinc ion binding
Niben101Scf02807g02003	1	0	0	1	0	GT6 {ECO:0000312|EMBL:ABB92748.1}	UDP-Glycosyltransferase superfamily protein	GO:0008152,GO:0016758	metabolic process|transferase activity, transferring hexosyl groups
Niben101Scf02807g10009	0	0	0	1	0		VQ motif protein [Medicago truncatula]
Niben101Scf02814g00001	1	0	0	1	0	PRXIIE-2; Os02g0192700, LOC_Os02g09940; P0437H03.112, P0453H10.33	Peroxiredoxin-2B	GO:0016491	oxidoreductase activity
Niben101Scf02819g00004	0	0	1	0	0	MBD10; At1g15340; F9L1.28	Methyl-CpG-binding domain-containing protein 10	GO:0003677,GO:0005634	DNA binding|nucleus
Niben101Scf02819g02002	0	0	1	1	0	ROD1; At3g15820; MSJ11.22	Phosphatidylcholine:diacylglycerol cholinephosphotransferase 1
Niben101Scf02819g02008	0	0	1	1	0	ADS3 {ECO:0000303|PubMed:15240892}; Synonyms=FAD5 {ECO:0000303|PubMed:15579662}, FADB {ECO:0000303|PubMed:16666902}; At3g15850 {ECO:0000312|Araport:AT3G15850}; MSJ11.25 {ECO:0000312|EMBL:BAB02316.1}	Delta-9 desaturase-like 2 protein	GO:0016717,GO:0055114,GO:0006629	oxidoreductase activity, acting on paired donors, with oxidation of a pair of donors resulting in the reduction of molecular oxygen to two molecules of water|oxidation-reduction process|lipid metabolic process
Niben101Scf02819g04003	1	0	0	0	0	DJA6 {ECO:0000303|PubMed:23894646}; Synonyms=ATJ26 {ECO:0000303|PubMed:23894646}; At2g22360 {ECO:0000312|Araport:AT2G22360}	Chaperone protein DnaJ	GO:0051082,GO:0031072	unfolded protein binding|heat shock protein binding
Niben101Scf02819g05022	0	0	1	1	1	ROMT; VIT_12s0028g01880	O-methyltransferase family protein	GO:0008171,GO:0008168	O-methyltransferase activity|methyltransferase activity
Niben101Scf02824g03021	0	1	0	0	0	PUB42; At1g68940; T6L1.12	Unknown protein
Niben101Scf02828g00004	0	0	0	1	0	ATPB; Synonyms=ATP2-1	ATP synthase subunit beta	GO:0006754,GO:0016820,GO:0015991,GO:0015986,GO:0005524,GO:0006200,GO:0046034,GO:0033178,GO:0000275,GO:0016887,GO:0015992,GO:0046933	ATP biosynthetic process|hydrolase activity, acting on acid anhydrides, catalyzing transmembrane movement of substances|ATP hydrolysis coupled proton transport|ATP synthesis coupled proton transport|ATP binding|obsolete ATP catabolic process|ATP metabolic process|proton-transporting two-sector ATPase complex, catalytic domain|mitochondrial proton-transporting ATP synthase complex, catalytic core …	ko00190	Oxidative phosphorylation
Niben101Scf02829g04008	0	0	1	0	1	SULTR3;1; Synonyms=ST1; At3g51895; ATEM1.15, F4F15.10	Sulfate transporter 3.1	GO:0008272,GO:0055085,GO:0016021,GO:0015116,GO:0009507,GO:0016020,GO:0008271	sulfate transport|transmembrane transport|integral component of membrane|sulfate transmembrane transporter activity|chloroplast|membrane|secondary active sulfate transmembrane transporter activity
Niben101Scf02829g06001	0	0	0	1	0	MCCA	Acetyl-CoA carboxylase	GO:0046872,GO:0003824,GO:0016874,GO:0004075,GO:0008152,GO:0005524	metal ion binding|catalytic activity|ligase activity|biotin carboxylase activity|metabolic process|ATP binding	ko00280	Valine, leucine and isoleucine degradation
Niben101Scf02831g04006	0	0	0	0	1	IQD1 {ECO:0000303|PubMed:15960618}; At3g09710 {ECO:0000312|Araport:AT3G09710}; F11F8.30 {ECO:0000312|EMBL:AAF23301.1}	IQ-domain 8	GO:0005515	protein binding
Niben101Scf02832g01021	0	0	1	1	1	CYCD3-2; At5g67260; K3G17.2	Cyclin-D3-2	GO:0005634	nucleus	ko04075	Plant hormone signal transduction
Niben101Scf02835g00002	0	0	1	1	0		Early nodulin-like protein 3
Niben101Scf02836g03016	0	0	1	1	1	TOR1L2 {ECO:0000303|PubMed:15324671}; At2g07170 {ECO:0000312|Araport:AT2G07170}; T25N22.13 {ECO:0000312|EMBL:AAC69120.1}	ARM repeat superfamily protein, putative isoform 3 [Theobroma cacao] gb|EOY31704.1| ARM repeat superfamily protein, putative isoform 3 [Theobroma cacao]	GO:0005488	binding
Niben101Scf02837g01017	0	1	1	0	0	VSR1; Synonyms=BP80B, ELP, ELP1; At3g52850; F8J2.20	Vacuolar-sorting receptor 1	GO:0005509	calcium ion binding
Niben101Scf02837g07018	1	0	0	0	0		Pyruvate dehydrogenase E1 component subunit beta-2, chloroplastic			ko04066,ko01200,ko00620,ko00020,ko00010	HIF-1 signaling pathway|Carbon metabolism|Pyruvate metabolism|Citrate cycle (TCA cycle)|Glycolysis / Gluconeogenesis
Niben101Scf02838g07002	0	0	1	1	1		Early nodulin-like protein 1	GO:0009055	electron transfer activity
Niben101Scf02839g03014	0	0	0	0	1	WSD1; At5g37300; MNJ8.9	O-acyltransferase WSD1	GO:0004144,GO:0045017	diacylglycerol O-acyltransferase activity|glycerolipid biosynthetic process
Niben101Scf02846g00001	0	0	1	1	1	CDT1A; At2g31270; F16D14.11	CDT1-like protein b
Niben101Scf02849g00006	0	0	0	0	1		BnaC07g48580D [Brassica napus]
Niben101Scf02849g01002	1	0	0	1	0	CYP76B10; Synonyms=G10H	cytochrome P450 family protein [Medicago truncatula]
Niben101Scf02852g02007	0	1	0	1	0	CAB37	Chlorophyll a-b binding protein 37, chloroplastic	GO:0016020,GO:0009765	membrane|photosynthesis, light harvesting	ko00196	Photosynthesis - antenna proteins
Niben101Scf02853g04001	1	0	0	1	0	PDCD4	Eukaryotic translation initiation factor 4 gamma 2	GO:0005488	binding
Niben101Scf02854g03003	1	1	1	0	0		jasmonate ZIM domain protein b [Nicotiana attenuata]
Niben101Scf02854g08010	0	0	1	1	1	At1g66250; T6J19.7	Glucan endo-1,3-beta-glucosidase 2	GO:0004553,GO:0005975	hydrolase activity, hydrolyzing O-glycosyl compounds|carbohydrate metabolic process	ko00500	Starch and sucrose metabolism
Niben101Scf02854g10010	0	0	1	0	0	GSO1; At4g20140; F1C12.60	Unknown protein	GO:0005515	protein binding
Niben101Scf02858g02013	1	0	0	0	0	HAT4; Synonyms=ATHB-2; At4g16780; dl4415w, FCAALL.101	homeobox-leucine zipper protein 3	GO:0003700,GO:0005634,GO:0043565,GO:0003677,GO:0006355	DNA binding transcription factor activity|nucleus|sequence-specific DNA binding|DNA binding|regulation of transcription, DNA-templated
Niben101Scf02862g00007	0	0	0	1	0	At4g36180; F23E13.70	Cysteine-rich receptor-like protein kinase 25	GO:0004672,GO:0016772,GO:0004674,GO:0005515,GO:0005524,GO:0006468	protein kinase activity|transferase activity, transferring phosphorus-containing groups|protein serine/threonine kinase activity|protein binding|ATP binding|protein phosphorylation
Niben101Scf02864g11010	0	0	0	1	0	LDJ2	Chaperone protein DnaJ	GO:0006457,GO:0051082	protein folding|unfolded protein binding	ko04141	Protein processing in endoplasmic reticulum
Niben101Scf02864g11034	0	0	1	1	1		Chalcone-flavanone isomerase family protein
Niben101Scf02869g10003	0	1	1	0	0	5MAT1 {ECO:0000303|PubMed:11598135}	Malonyl-coenzyme:anthocyanin 5-O-glucoside-6'''-O-malonyltransferase	GO:0016747	transferase activity, transferring acyl groups other than amino-acyl groups
Niben101Scf02877g02005	0	0	0	1	0	SSL10 {ECO:0000303|PubMed:10777701}; Synonyms=SS8 {ECO:0000303|PubMed:19121120}; At3g57030 {ECO:0000312|Araport:AT3G57030}; F24I3.110 {ECO:0000312|EMBL:CAB72173.1}	Strictosidine synthase 1	GO:0016844,GO:0009058	strictosidine synthase activity|biosynthetic process
Niben101Scf02878g01001	0	0	0	1	0		At1g04650-like protein [Capsella grandiflora]	GO:0005488	binding
Niben101Scf02886g01003	0	0	0	0	1		Unknown protein
Niben101Scf02887g01014	0	0	0	0	1	POLD4	DNA polymerase delta subunit 4	GO:0006260,GO:0005634	DNA replication|nucleus	ko03030,ko03430,ko03440,ko03420,ko00230,ko00240,ko03410	DNA replication|Mismatch repair|Homologous recombination|Nucleotide excision repair|Purine metabolism|Pyrimidine metabolism|Base excision repair
Niben101Scf02890g00012	0	0	0	1	0		BnaAnng30650D [Brassica napus]
Niben101Scf02892g01016	0	0	0	1	0	ALS SURB	Acetylglutamate/acetylaminoadipate kinase			ko00660,ko00290,ko00770,ko00650,ko01210,ko01230	C5-Branched dibasic acid metabolism|Valine, leucine and isoleucine biosynthesis|Pantothenate and CoA biosynthesis|Butanoate metabolism|2-Oxocarboxylic acid metabolism|Biosynthesis of amino acids
Niben101Scf02892g02003	0	0	0	1	0	ASK10; At1g09840; F21M12.23	Unknown protein			ko04110,ko04390,ko04340,ko04550,ko04341,ko04151,ko04510,ko04310,ko04012,ko04150	Cell cycle|Hippo signaling pathway|Hedgehog signaling pathway|Signaling pathways regulating pluripotency of stem cells|Hedgehog signaling pathway - fly|PI3K-Akt signaling pathway|Focal adhesion|Wnt signaling pathway|ErbB signaling pathway|mTOR signaling pathway
Niben101Scf02895g04009	1	1	0	1	1		conserved hypothetical protein [Ricinus communis] gb|EEF50587.1| conserved hypothetical protein [Ricinus communis]
Niben101Scf02897g01002	0	1	0	0	0	ERDJ2A; Synonyms=C21; At1g79940; F18B13.2, F19K16.10	Chaperone protein DnaJ	GO:0031204,GO:0008565,GO:0005515	posttranslational protein targeting to membrane, translocation|protein transporter activity|protein binding	ko04141,ko03060	Protein processing in endoplasmic reticulum|Protein export
Niben101Scf02897g05003	0	1	0	0	0		BnaA05g07840D [Brassica napus]
Niben101Scf02899g04003	0	0	1	0	0	NHL1 {ECO:0000303|Ref.1}; At3g11660 {ECO:0000312|Araport:AT3G11660}; T19F11.6 {ECO:0000312|EMBL:AAF02134.1}	NHL1, partial [Arabidopsis thaliana]
Niben101Scf02902g02003	0	0	0	1	0		Fructose-1,6-bisphosphatase class 1	GO:0042578,GO:0042132,GO:0005975	phosphoric ester hydrolase activity|fructose 1,6-bisphosphate 1-phosphatase activity|carbohydrate metabolic process	ko00710,ko00680,ko01200,ko04152,ko00030,ko00051,ko00010	Carbon fixation in photosynthetic organisms|Methane metabolism|Carbon metabolism|AMPK signaling pathway|Pentose phosphate pathway|Fructose and mannose metabolism|Glycolysis / Gluconeogenesis
Niben101Scf02902g04007	0	0	1	1	0		Unknown protein
Niben101Scf02907g06031	0	0	0	1	0	CAD	Alcohol dehydrogenase	GO:0016491,GO:0055114,GO:0008270	oxidoreductase activity|oxidation-reduction process|zinc ion binding	ko00940	Phenylpropanoid biosynthesis
Niben101Scf02907g07009	0	0	0	0	1	DOF5.7; At5g65590; K21L13.10	Dof-type zinc finger DNA-binding family protein	GO:0003677,GO:0006355	DNA binding|regulation of transcription, DNA-templated
Niben101Scf02907g07020	0	0	0	0	1	HVA22D; At4g24960; F13M23.100	Receptor expression-enhancing protein 3
Niben101Scf02907g07021	0	0	0	0	1	KIN14R {ECO:0000305}; At2g22610 {ECO:0000312|Araport:AT2G22610}; T9I22.5 {ECO:0000312|EMBL:AAD15569.1}	Kinesin-related protein 3	GO:0003777,GO:0007018,GO:0008017,GO:0005871,GO:0005524	microtubule motor activity|microtubule-based movement|microtubule binding|kinesin complex|ATP binding
Niben101Scf02907g07024	0	0	1	1	0	ysgA; BSU28650	RNA methyltransferase-like protein [Medicago truncatula]	GO:0006396,GO:0008173,GO:0003723	RNA processing|RNA methyltransferase activity|RNA binding
Niben101Scf02908g03011	0	0	0	1	0		conserved hypothetical protein [Ricinus communis] gb|EEF41111.1| conserved hypothetical protein [Ricinus communis]
Niben101Scf02908g03013	1	1	1	1	0	At1g31830; F5M6.16	Y+L amino acid transporter 1	GO:0003333,GO:0015171,GO:0016020	amino acid transmembrane transport|amino acid transmembrane transporter activity|membrane
Niben101Scf02908g06009	0	0	0	1	0	STY46 {ECO:0000303|PubMed:16429265}; At4g38470 {ECO:0000312|Araport:AT4G38470}; F20M13.30 {ECO:0000312|EMBL:CAB37503.1}	Protein kinase superfamily protein	GO:0016597,GO:0004672,GO:0008152,GO:0016772,GO:0004674,GO:0006468,GO:0005524	amino acid binding|protein kinase activity|metabolic process|transferase activity, transferring phosphorus-containing groups|protein serine/threonine kinase activity|protein phosphorylation|ATP binding
Niben101Scf02908g06010	1	0	0	0	0	FBL10; At2g17020; F6P23.18	F-box/LRR-repeat protein 10
Niben101Scf02911g04009	0	0	1	1	0		Unknown protein
Niben101Scf02914g02025	0	0	0	1	1		BnaAnng12320D [Brassica napus]
Niben101Scf02917g00023	1	0	0	0	0		alpha/beta-Hydrolases superfamily protein
Niben101Scf02918g00003	0	0	1	1	1	ACO	1-aminocyclopropane-1-carboxylate oxidase	GO:0016491,GO:0016706,GO:0055114	oxidoreductase activity|oxidoreductase activity, acting on paired donors, with incorporation or reduction of molecular oxygen, 2-oxoglutarate as one donor, and incorporation of one atom each of oxygen into both donors|oxidation-reduction process	ko00270	Cysteine and methionine metabolism
Niben101Scf02930g00009	0	0	0	1	0	PME25; Synonyms=ARATH25; At3g10720; T7M13.20	Pectinesterase/pectinesterase inhibitor U1	GO:0030599,GO:0042545,GO:0005618,GO:0004857	pectinesterase activity|cell wall modification|cell wall|enzyme inhibitor activity	ko00040,ko00500	Pentose and glucuronate interconversions|Starch and sucrose metabolism
Niben101Scf02936g04013	0	0	0	1	0		BnaC08g42370D [Brassica napus]
Niben101Scf02952g01001	1	0	1	0	1		BnaC02g21840D [Brassica napus]
Niben101Scf02953g00007	1	0	0	0	0		Plastid-lipid associated protein PAP / fibrillin family protein
Niben101Scf02971g02001	0	1	0	0	0		Heat stress transcription factor B-4b, putative [Theobroma cacao] gb|EOY13662.1| Heat stress transcription factor B-4b, putative [Theobroma cacao]
Niben101Scf02971g05016	0	1	0	1	0	CAB13; Synonyms=LHBC1	Chlorophyll a-b binding protein 13, chloroplastic	GO:0009765,GO:0016020	photosynthesis, light harvesting|membrane	ko00196	Photosynthesis - antenna proteins
Niben101Scf02972g02007	0	0	0	0	1		BnaC08g49020D [Brassica napus]
Niben101Scf02972g05008	0	1	1	1	0	BIP5	Heat shock 70 kDa protein			ko04141,ko03060	Protein processing in endoplasmic reticulum|Protein export
Niben101Scf02982g01023	1	0	0	1	0	ATJ20; Synonyms=C20, J20; At4g13830; F18A5.220	Chaperone protein DnaJ
Niben101Scf02992g01001	1	0	0	0	0	SVP {ECO:0000303|PubMed:10758486}; At2g22540 {ECO:0000312|Araport:AT2G22540}; F14M13.6 {ECO:0000312|EMBL:AAD22365.1}	MADS-box transcription factor 22	GO:0003700,GO:0005634,GO:0003677,GO:0006355,GO:0046983	DNA binding transcription factor activity|nucleus|DNA binding|regulation of transcription, DNA-templated|protein dimerization activity
Niben101Scf02996g00002	0	0	0	1	0	GRXC1; Os01g0368900, LOC_Os01g27140; B1329D01.42, OsJ_01785 {ECO:0000312|EMBL:EAZ11913.1}, P0043B10.28, P0560B06.28, P0784G04.35	Glutaredoxin-C3	GO:0009055,GO:0015035,GO:0045454	electron transfer activity|protein disulfide oxidoreductase activity|cell redox homeostasis
Niben101Scf02997g02006	0	0	0	1	1	SELMODRAFT_444075	Receptor-like protein kinase 2	GO:0004672,GO:0016772,GO:0006468,GO:0005524	protein kinase activity|transferase activity, transferring phosphorus-containing groups|protein phosphorylation|ATP binding
Niben101Scf03000g00022	0	0	0	1	0	AHK2; At5g35750; MXH1.16	Histidine kinase 2			ko04075	Plant hormone signal transduction
Niben101Scf03001g00001	0	0	1	1	1	ATXR6; Synonyms=SDG34, SET34; At5g24330; MOP9.18	Histone-lysine N-methyltransferase 2C	GO:0008270,GO:0005515	zinc ion binding|protein binding
Niben101Scf03009g03002	0	0	0	1	0	WRKY7; At4g24240; T22A6.70	WRKY transcription factor 22	GO:0006355,GO:0003700,GO:0043565	regulation of transcription, DNA-templated|DNA binding transcription factor activity|sequence-specific DNA binding
Niben101Scf03012g03021	0	0	1	1	0	UGT74F1; At2g43840; F18O19.5	UDP-glycosyltransferase 74 F1	GO:0016758,GO:0008152	transferase activity, transferring hexosyl groups|metabolic process
Niben101Scf03015g06014	0	0	1	0	0	RBCS-8B	Ribulose bisphosphate carboxylase small chain 8B, chloroplastic			ko00710,ko01200,ko00630	Carbon fixation in photosynthetic organisms|Carbon metabolism|Glyoxylate and dicarboxylate metabolism
Niben101Scf03015g07002	0	0	1	0	0	PMI2; Synonyms=DIN9; At1g67070; F1O19.12	Mannose-6-phosphate isomerase 1	GO:0009298,GO:0008270,GO:0004476,GO:0005975	GDP-mannose biosynthetic process|zinc ion binding|mannose-6-phosphate isomerase activity|carbohydrate metabolic process	ko00520,ko00051	Amino sugar and nucleotide sugar metabolism|Fructose and mannose metabolism
Niben101Scf03021g03028	0	0	0	1	0	FRO6; At5g49730; K2I5.9	Ferric reduction oxidase 6	GO:0055114,GO:0016491	oxidation-reduction process|oxidoreductase activity
Niben101Scf03023g03008	0	1	1	1	0	At1g28590; F1K23.17	GDSL esterase/lipase	GO:0006629,GO:0016788	lipid metabolic process|hydrolase activity, acting on ester bonds
Niben101Scf03028g01011	0	0	1	1	0	NAC002; Synonyms=ATAF1; At1g01720; T1N6.12	NAC domain-containing protein 2	GO:0003677,GO:0006355	DNA binding|regulation of transcription, DNA-templated
Niben101Scf03035g00017	0	0	0	0	1	RTNLB17; At2g20590; F23N11.9	Reticulon family protein
Niben101Scf03035g02003	0	0	0	1	0	At1g03790; F11M21.28	Zinc finger CCCH domain-containing protein 2	GO:0046872	metal ion binding
Niben101Scf03036g00005	0	1	1	1	0		Unknown protein
Niben101Scf03038g13022	0	1	0	0	0	HSF24	heat shock transcription factor B4	GO:0006355,GO:0003677,GO:0006302,GO:0009408,GO:0003700,GO:0006310,GO:0005634,GO:0043565	regulation of transcription, DNA-templated|DNA binding|double-strand break repair|response to heat|DNA binding transcription factor activity|DNA recombination|nucleus|sequence-specific DNA binding
Niben101Scf03044g00005	0	0	0	0	1	At2g25060; F27C12.2	Early nodulin-like protein 2	GO:0009055	electron transfer activity
Niben101Scf03045g04008	0	0	0	0	1		BnaA09g30920D [Brassica napus]
Niben101Scf03045g11007	0	0	1	1	0		Octicosapeptide/Phox/Bem1p family protein	GO:0005515	protein binding
Niben101Scf03047g01008	0	0	0	0	1	At3g22104; MZN24.32	Phototropic-responsive NPH3 family protein	GO:0005515	protein binding
Niben101Scf03048g01017	0	0	0	0	1	KIN10A {ECO:0000305}; Synonyms=PAKRP2 {ECO:0000312|EMBL:AAL32294.1}; At4g14330 {ECO:0000312|Araport:AT4G14330}; dl3205w {ECO:0000312|EMBL:CAB10212.1}, FCAALL.179 {ECO:0000312|EMBL:CAB78475.1}	Kinesin-4	GO:0003777,GO:0007018,GO:0008017,GO:0005524,GO:0005871	microtubule motor activity|microtubule-based movement|microtubule binding|ATP binding|kinesin complex
Niben101Scf03049g00001	0	0	1	0	0	cnb-1; Synonyms=can-b; NCU03833	Calcium-binding protein 1	GO:0005509	calcium ion binding	ko04015,ko04014,ko04070,ko04024,ko04114,ko04020,ko04022	Rap1 signaling pathway|Ras signaling pathway|Phosphatidylinositol signaling system|cAMP signaling pathway|Oocyte meiosis|Calcium signaling pathway|cGMP-PKG signaling pathway
Niben101Scf03052g00004	0	1	0	0	0		glycine-rich protein precursor [Nicotiana tabacum]
Niben101Scf03052g00005	0	0	1	1	0	At5g18390; F20L16_110	Pentatricopeptide repeat-containing protein	GO:0005515	protein binding
Niben101Scf03059g00011	1	0	0	0	0		BnaC03g15670D [Brassica napus]
Niben101Scf03062g02002	0	0	1	0	0		biotin/lipoyl attachment domain-containing protein
Niben101Scf03068g00004	0	0	0	1	0	matK {ECO:0000255|HAMAP-Rule:MF_01390}	Maturase K	GO:0006397	mRNA processing
Niben101Scf03068g00011	0	0	0	1	0	atpE {ECO:0000255|HAMAP-Rule:MF_00530}	ATP synthase subunit beta, chloroplastic	GO:0046933,GO:0033178,GO:0005524,GO:0045261,GO:0015986,GO:0015991,GO:0016820,GO:0046961	proton-transporting ATP synthase activity, rotational mechanism|proton-transporting two-sector ATPase complex, catalytic domain|ATP binding|proton-transporting ATP synthase complex, catalytic core F(1)|ATP synthesis coupled proton transport|ATP hydrolysis coupled proton transport|hydrolase activity, acting on acid anhydrides, catalyzing transmembrane movement of substances|proton-transporting ATP…	ko00190,ko00195	Oxidative phosphorylation|Photosynthesis
Niben101Scf03069g00002	0	0	0	1	1	MAP65-3; Synonyms=PLE; At5g51600; K17N15.15	65-kDa microtubule-associated protein 3	GO:0000910,GO:0008017,GO:0000226	cytokinesis|microtubule binding|microtubule cytoskeleton organization
Niben101Scf03072g03006	1	0	0	1	0	GBF1; Synonyms=BZIP41; At4g36730; C7A10_630	G-box-binding factor 1	GO:0005634,GO:0006355,GO:0003677,GO:0006351	nucleus|regulation of transcription, DNA-templated|DNA binding|transcription, DNA-templated
Niben101Scf03077g01001	0	0	1	1	0	CYCA3-1; At5g43080; MMG4.10	Cyclin-A2-1	GO:0051726,GO:0019901,GO:0000079,GO:0005634	regulation of cell cycle|protein kinase binding|regulation of cyclin-dependent protein serine/threonine kinase activity|nucleus	ko04110,ko04152	Cell cycle|AMPK signaling pathway
Niben101Scf03080g01014	0	1	0	0	1	LARP6C; At3g19090; MHP21.1	RNA-binding protein homolog [Brassica napus]	GO:0000166	nucleotide binding
Niben101Scf03091g00008	0	0	1	1	1	PME68; Synonyms=ARATH68; At5g47500; MNJ7.9	Pectinesterase 31	GO:0005618,GO:0030599,GO:0042545	cell wall|pectinesterase activity|cell wall modification
Niben101Scf03099g05002	0	0	0	1	0		Unknown protein
Niben101Scf03099g05007	0	0	1	1	1	MLP423; At1g24020; T23E23.17, T23E23_22	MLP-like protein 423	GO:0009607,GO:0006952	response to biotic stimulus|defense response
Niben101Scf03100g01005	0	0	1	1	0		Unknown protein
Niben101Scf03102g00014	0	0	0	1	1	RTNLB21; At5g58000; MTI20.26	Reticulon family protein
Niben101Scf03104g01004	0	0	1	1	1	CYP77A3	Cytochrome P450 superfamily protein	GO:0020037,GO:0055114,GO:0005506,GO:0016705	heme binding|oxidation-reduction process|iron ion binding|oxidoreductase activity, acting on paired donors, with incorporation or reduction of molecular oxygen
Niben101Scf03104g03017	0	0	1	1	1	Aspm; Synonyms=Calmbp1, Sha1	Abnormal spindle-like microcephaly-associated protein homolog	GO:0007051,GO:0005515,GO:0005488	spindle organization|protein binding|binding
Niben101Scf03104g03019	0	1	0	0	0	DER2.2; At4g04860; T4B21.2	Derlin-2.2			ko04141	Protein processing in endoplasmic reticulum
Niben101Scf03105g00009	0	0	0	0	1	At4g38062; F20D10.190	basic helix-loop-helix (bHLH) DNA-binding superfamily protein
Niben101Scf03108g14001	0	0	1	1	0	GT4 {ECO:0000312|EMBL:AAU09445.1}	UDP-Glycosyltransferase superfamily protein	GO:0016758,GO:0008152	transferase activity, transferring hexosyl groups|metabolic process
Niben101Scf03110g02006	0	1	1	0	0	GGPS1	Geranylgeranyl diphosphate synthase	GO:0008299	isoprenoid biosynthetic process	ko00900	Terpenoid backbone biosynthesis
Niben101Scf03110g05010	0	0	0	0	1	guaA; HH_1444	DNA-3-methyladenine glycosylase 1	GO:0003824,GO:0006281,GO:0008725,GO:0006284	catalytic activity|DNA repair|DNA-3-methyladenine glycosylase activity|base-excision repair	ko03410	Base excision repair
Niben101Scf03111g00003	0	0	0	1	0	PAO5; At4g29720; T16L4.230	Spermine oxidase	GO:0016491,GO:0055114	oxidoreductase activity|oxidation-reduction process	ko00330,ko00410	Arginine and proline metabolism|beta-Alanine metabolism
Niben101Scf03111g01003	0	0	0	1	0		Beta-galactosidase	GO:0005975,GO:0030246,GO:0004553	carbohydrate metabolic process|carbohydrate binding|hydrolase activity, hydrolyzing O-glycosyl compounds
Niben101Scf03114g00012	0	0	0	0	1	PCMP-H77; At3g49142; F2K15.2, T2J13.20	Pentatricopeptide repeat-containing protein
Niben101Scf03114g04011	0	1	1	1	0	QCT; Synonyms=QC; At4g25720; L73G19.100	glutamine cyclotransferase [Xanthomonas oryzae]	GO:0005515	protein binding
Niben101Scf03114g08007	0	0	1	1	1	PANS1 {ECO:0000303|Ref.5}; Synonyms=CMR1 {ECO:0000303|PubMed:24134393}; At3g14190 {ECO:0000312|Araport:AT3G14190, ECO:0000312|EMBL:AEE75484.1}	BnaC03g38350D [Brassica napus]
Niben101Scf03115g02008	0	1	1	0	0	BIP4	Heat shock 70 kDa protein			ko04141,ko03060	Protein processing in endoplasmic reticulum|Protein export
Niben101Scf03115g03025	0	0	0	1	0	SIGA; Synonyms=RPOD1, SIG1, SIG2, SIGB; At1g64860; F13O11.16	RNA polymerase sigma-B factor	GO:0003700,GO:0006352,GO:0016987,GO:0006355,GO:0003677	DNA binding transcription factor activity|DNA-templated transcription, initiation|sigma factor activity|regulation of transcription, DNA-templated|DNA binding
Niben101Scf03116g04001	0	0	1	1	1		hydroxyproline-rich glycoprotein family protein
Niben101Scf03121g04008	0	0	0	1	0	HSP70-7; Synonyms=CPHSC70-2, HSC70-7; At5g49910; K9P8.5	Chaperone protein DnaK	GO:0006457,GO:0005524,GO:0051082	protein folding|ATP binding|unfolded protein binding
Niben101Scf03121g04010	1	0	1	1	0		GCN5 family acetyltransferase [Fischerella sp. PCC 9605]	GO:0008080	N-acetyltransferase activity
Niben101Scf03123g00017	0	0	0	1	0	At1g70260; F20P5.1, F20P5.2	nodulin MtN21 /EamA-like transporter family protein	GO:0016020,GO:0016021,GO:0022857	membrane|integral component of membrane|transmembrane transporter activity
Niben101Scf03124g01005	0	0	1	0	1	CDCA7L; Synonyms=HR1, JPO2, R1	Zinc-finger domain of monoamine-oxidase A repressor R1
Niben101Scf03133g00003	0	1	0	0	0	GAPB; Synonyms=GPB1	Glyceraldehyde-3-phosphate dehydrogenase 2	GO:0055114,GO:0016620	oxidation-reduction process|oxidoreductase activity, acting on the aldehyde or oxo group of donors, NAD or NADP as acceptor	ko00710,ko01200	Carbon fixation in photosynthetic organisms|Carbon metabolism
Niben101Scf03133g01013	0	0	0	1	0	PBL21 {ECO:0000303|PubMed:20413097}; Synonyms=ASG5 {ECO:0000305}; At1g20650 {ECO:0000312|Araport:AT1G20650}; F2D10.13 {ECO:0000312|EMBL:AAF80637.1}, F5M15.3 {ECO:0000312|EMBL:AAF79602.1}	Receptor-like protein kinase	GO:0006468,GO:0005524,GO:0004674,GO:0016772,GO:0004672	protein phosphorylation|ATP binding|protein serine/threonine kinase activity|transferase activity, transferring phosphorus-containing groups|protein kinase activity
Niben101Scf03135g00011	0	0	0	1	0	R1A-6; PGEC668E02.12	Disease resistance protein
Niben101Scf03141g04014	0	1	0	0	1	CYCB2-4; At1g76310; F15M4.19, T23E18.24	CYCLIN B2	GO:0051726,GO:0019901,GO:0005634,GO:0000079	regulation of cell cycle|protein kinase binding|nucleus|regulation of cyclin-dependent protein serine/threonine kinase activity	ko04068,ko04115,ko04110	FoxO signaling pathway|p53 signaling pathway|Cell cycle
Niben101Scf03143g06001	0	0	0	1	1		elicitor resposible protein [Nicotiana tabacum] gb|AAS55699.1| TCIP [Nicotiana tabacum]
Niben101Scf03143g12012	0	0	0	1	0		[Oryza sativa Japonica Group] dbj|BAH93688.1| [Oryza sativa Japonica Group]	GO:0003676	nucleic acid binding
Niben101Scf03145g01006	0	0	0	1	0	MYB62 {ECO:0000303|PubMed:9839469}; At1g68320 {ECO:0000312|Araport:AT1G68320}; T22E19.5 {ECO:0000312|EMBL:AAG52612.1}	Myb-related protein 305	GO:0003682,GO:0003677	chromatin binding|DNA binding
Niben101Scf03147g09006	1	0	0	0	0		Glutathione S-transferase U8	GO:0005515	protein binding	ko00982,ko00480,ko00980	Drug metabolism - cytochrome P450|Glutathione metabolism|Metabolism of xenobiotics by cytochrome P450
Niben101Scf03154g04007	0	1	0	0	0	SBT1.8 {ECO:0000303|PubMed:16193095}; At2g05920 {ECO:0000312|Araport:AT2G05920}; T6P5.12 {ECO:0000312|EMBL:AAC95169.1}	subtilisin-like serine protease 2	GO:0006508,GO:0004252	proteolysis|serine-type endopeptidase activity
Niben101Scf03169g01002	0	0	0	0	1	At5g46100; MCL19.15	Pentatricopeptide repeat-containing protein
Niben101Scf03169g06008	0	0	0	1	0	ATHB-52; At5g53980; K19P17.15	Homeobox-leucine zipper protein family	GO:0043565,GO:0005634,GO:0003700,GO:0006355,GO:0003677	sequence-specific DNA binding|nucleus|DNA binding transcription factor activity|regulation of transcription, DNA-templated|DNA binding
Niben101Scf03174g00003	1	0	0	1	0	MYB5; Synonyms=M2; At3g13540; MRP15.2	Myb-related protein 308	GO:0003682,GO:0003677	chromatin binding|DNA binding
Niben101Scf03188g00006	0	0	0	1	0	EB1C; At5g67270; K3G17.3	Microtubule-associated protein RP/EB family member 1C	GO:0005515,GO:0008017	protein binding|microtubule binding
Niben101Scf03191g04001	1	0	0	1	0	BG; Synonyms=G7S	Eukaryotic aspartyl protease family protein	GO:0006508,GO:0004190	proteolysis|aspartic-type endopeptidase activity
Niben101Scf03194g00009	1	0	0	1	0	Galm	Aldose 1-epimerase	GO:0016853,GO:0003824,GO:0030246,GO:0019318,GO:0005975	isomerase activity|catalytic activity|carbohydrate binding|hexose metabolic process|carbohydrate metabolic process	ko00052,ko00010	Galactose metabolism|Glycolysis / Gluconeogenesis
Niben101Scf03200g01014	0	0	0	1	0	CHN48	Chitinase 12	GO:0004568,GO:0008061,GO:0006032,GO:0005975,GO:0016998	chitinase activity|chitin binding|chitin catabolic process|carbohydrate metabolic process|cell wall macromolecule catabolic process	ko00520	Amino sugar and nucleotide sugar metabolism
Niben101Scf03202g05005	0	1	1	1	0	ERDJ3A {ECO:0000303|PubMed:24153418}; Synonyms=DJC27 {ECO:0000305}; Os03g0293000 {ECO:0000312|EMBL:BAS83685.1}, LOC_Os03g18200 {ECO:0000312|EMBL:ABF95409.1}	Chaperone protein DnaJ
Niben101Scf03202g06001	0	0	1	0	0	PDC2; At5g54960; MBG8.23	Pyruvate decarboxylase 4	GO:0030976	thiamine pyrophosphate binding	ko00010	Glycolysis / Gluconeogenesis
Niben101Scf03202g08006	0	0	0	1	0	RLP12; At1g71400; F26A9.22, F3I17.30	Leucine-rich repeat receptor protein kinase EXS	GO:0005515	protein binding
Niben101Scf03202g11003	0	0	0	0	1	At1g14600; T5E21.10	DNA binding protein, putative [Ricinus communis] gb|EEF34084.1| DNA binding protein, putative [Ricinus communis]	GO:0003677,GO:0003682	DNA binding|chromatin binding
Niben101Scf03202g12002	0	0	0	0	1		conserved hypothetical protein [Ricinus communis] gb|EEF35676.1| conserved hypothetical protein [Ricinus communis]
Niben101Scf03203g02001	0	0	1	0	1	FZR3; Synonyms=CCS52B, CDH1-3; At5g13840; MAC12.21	WD repeat-containing protein 5 homolog	GO:0005515	protein binding	ko04120,ko04111,ko04110	Ubiquitin mediated proteolysis|Cell cycle - yeast|Cell cycle
Niben101Scf03203g02008	0	0	0	0	1	FZR3; Synonyms=CCS52B, CDH1-3; At5g13840; MAC12.21	Protein FIZZY-RELATED 3			ko04120,ko04111,ko04110	Ubiquitin mediated proteolysis|Cell cycle - yeast|Cell cycle
Niben101Scf03204g02006	0	1	0	1	0	NAC072; Synonyms=RD26; At4g27410; F27G19.10	NAC domain-containing protein 72	GO:0006355,GO:0003677	regulation of transcription, DNA-templated|DNA binding
Niben101Scf03206g00006	0	0	1	0	1	LOG3; At2g37210; T2N18.3	Cytokinin riboside 5'-monophosphate phosphoribohydrolase LOG7
Niben101Scf03208g01009	1	0	0	0	0	Gba2; Synonyms=Kiaa1605	Non-lysosomal glucosylceramidase	GO:0003824,GO:0006665,GO:0004348,GO:0016021	catalytic activity|sphingolipid metabolic process|glucosylceramidase activity|integral component of membrane	ko00511,ko00600	Other glycan degradation|Sphingolipid metabolism
Niben101Scf03208g07011	0	0	0	0	1	FAMA; Synonyms=BHLH97, EN14, FMA; At3g24140; MUJ8.4	Transcription factor FAMA	GO:0046983	protein dimerization activity
Niben101Scf03213g03005	0	1	1	0	0	SEC61G2; At5g50460; MBA10.1	Protein transport protein Sec61 subunit gamma-1	GO:0015031,GO:0016020,GO:0006605,GO:0015450,GO:0006886	protein transport|membrane|protein targeting|P-P-bond-hydrolysis-driven protein transmembrane transporter activity|intracellular protein transport	ko04145,ko04141,ko03060	Phagosome|Protein processing in endoplasmic reticulum|Protein export
Niben101Scf03214g00003	1	0	0	1	0	RAD	Transcription factor RADIALIS	GO:0003682,GO:0003677	chromatin binding|DNA binding
Niben101Scf03214g01020	1	0	0	1	0		Isoflavone reductase homolog
Niben101Scf03223g00002	0	0	1	0	1	RAP2-1; Synonyms=ERF006; At1g46768; F2G19.32	Ethylene-responsive transcription factor 13	GO:0006355,GO:0003677,GO:0003700	regulation of transcription, DNA-templated|DNA binding|DNA binding transcription factor activity
Niben101Scf03224g05004	0	1	0	0	0	At4g31860; F11C18.60	Protein phosphatase 2C family protein	GO:0003824	catalytic activity
Niben101Scf03226g01003	0	1	1	1	1	ACS1	1-aminocyclopropane-1-carboxylate synthase	GO:0003824,GO:0030170,GO:0009058	catalytic activity|pyridoxal phosphate binding|biosynthetic process	ko00270	Cysteine and methionine metabolism
Niben101Scf03226g03002	0	1	1	0	0	PDI	Protein disulfide isomerase-like 1-4	GO:0045454,GO:0016853,GO:0005783	cell redox homeostasis|isomerase activity|endoplasmic reticulum	ko04141	Protein processing in endoplasmic reticulum
Niben101Scf03238g01002	0	1	1	0	0	PLA2-I; Os02g0831700, LOC_Os02g58500; OJ1149_C12.15, OsJ_08999	Phospholipase A2 family protein	GO:0006644,GO:0004623,GO:0016042	phospholipid metabolic process|phospholipase A2 activity|lipid catabolic process
Niben101Scf03239g01001	0	0	0	1	0	pip; Synonyms=pap	alpha/beta hydrolase [Vibrio parahaemolyticus]
Niben101Scf03240g01008	1	0	0	0	0	PCS1; Synonyms=EMB24; At5g02190; T7H20.240	Eukaryotic aspartyl protease family protein	GO:0006508,GO:0004190	proteolysis|aspartic-type endopeptidase activity
Niben101Scf03245g00004	0	0	0	0	1	GA20OX1; Synonyms=20ox1, At2301, GA5; At4g25420; T30C3.90	Gibberellin 20 oxidase 1	GO:0005506,GO:0016491,GO:0016706,GO:0055114	iron ion binding|oxidoreductase activity|oxidoreductase activity, acting on paired donors, with incorporation or reduction of molecular oxygen, 2-oxoglutarate as one donor, and incorporation of one atom each of oxygen into both donors|oxidation-reduction process	ko00904	Diterpenoid biosynthesis
Niben101Scf03252g03001	0	0	0	1	0	PUB12; Os06g0102700, LOC_Os06g01304; OSJNBa0075G19.19-1	U-box domain-containing protein 12	GO:0005488,GO:0005515,GO:0004842,GO:0016567	binding|protein binding|ubiquitin-protein transferase activity|protein ubiquitination
Niben101Scf03254g02006	0	0	1	0	0	xpo4; zgc:55678	Exportin-4	GO:0005488	binding
Niben101Scf03254g13005	0	0	0	1	0	dnaJ {ECO:0000255|HAMAP-Rule:MF_01152}; MSC_0609	Chaperone protein DnaJ
Niben101Scf03263g03004	0	0	1	0	1		Glutathione S-transferase U7	GO:0005515	protein binding	ko00982,ko00480,ko00980	Drug metabolism - cytochrome P450|Glutathione metabolism|Metabolism of xenobiotics by cytochrome P450
Niben101Scf03263g04009	1	0	0	0	0	YUC8; Synonyms=BAS3, YUCCA8; At4g28720; F16A16.170	Flavin-containing monooxygenase family protein	GO:0016491,GO:0004499,GO:0055114,GO:0050660,GO:0050661	oxidoreductase activity|N,N-dimethylaniline monooxygenase activity|oxidation-reduction process|flavin adenine dinucleotide binding|NADP binding	ko00380	Tryptophan metabolism
Niben101Scf03263g06004	0	0	1	0	0	FTIP1 {ECO:0000303|PubMed:22529749}; At5g06850 {ECO:0000312|Araport:AT5G06850}; MOJ9.2 {ECO:0000312|EMBL:BAB11143.1}	C2 calcium/lipid-binding plant phosphoribosyltransferase family protein	GO:0005515	protein binding
Niben101Scf03264g02013	0	0	0	0	1	TOP2; At3g23890; F14O13.7	DNA topoisomerase 4 subunit B	GO:0003677,GO:0005524,GO:0003918,GO:0006265,GO:0006259	DNA binding|ATP binding|DNA topoisomerase type II (ATP-hydrolyzing) activity|DNA topological change|DNA metabolic process
Niben101Scf03277g01003	1	0	0	0	0	At2g37460; F3G5.25	nodulin MtN21 /EamA-like transporter family protein	GO:0016021,GO:0022857,GO:0016020	integral component of membrane|transmembrane transporter activity|membrane
Niben101Scf03280g00023	0	0	0	1	0	DAO; Os04g0475600, LOC_Os04g39980; OSJNBa0022H21.12	Gibberellin 3-beta-dioxygenase 1
Niben101Scf03283g04012	1	0	0	1	0	BOU; At5g46800; MZA15.23	Mitochondrial substrate carrier family protein
Niben101Scf03289g02002	0	1	0	0	0	At1g08160; T23G18.2, T6D22.24	Late embryogenesis abundant (LEA) hydroxyproline-rich glycoprotein family
Niben101Scf03295g09001	0	0	1	1	1	ATJ6; Synonyms=C6, J6; At5g06910; MOJ9.8	Chaperone protein DnaJ
Niben101Scf03307g01014	0	1	0	0	0	DER1; At4g29330; F17A13.150	Derlin-1
Niben101Scf03307g04013	0	0	0	1	0		Protein of unknown function (DUF1005)
Niben101Scf03307g06003	0	0	0	1	0	MIOX2; At2g19800; F6F22.17	Inositol oxygenase 2	GO:0019310,GO:0055114,GO:0005737,GO:0005506,GO:0050113	inositol catabolic process|oxidation-reduction process|cytoplasm|iron ion binding|inositol oxygenase activity	ko00562,ko00053	Inositol phosphate metabolism|Ascorbate and aldarate metabolism
Niben101Scf03307g06009	1	0	0	0	0	PFK3 {ECO:0000255|HAMAP-Rule:MF_03186}; At4g26270; T25K17.80	ATP-dependent 6-phosphofructokinase	GO:0006002,GO:0003872,GO:0006096,GO:0005524	fructose 6-phosphate metabolic process|6-phosphofructokinase activity|glycolytic process|ATP binding	ko00680,ko03018,ko00052,ko01200,ko04152,ko01230,ko00030,ko00051,ko00010	Methane metabolism|RNA degradation|Galactose metabolism|Carbon metabolism|AMPK signaling pathway|Biosynthesis of amino acids|Pentose phosphate pathway|Fructose and mannose metabolism|Glycolysis / Gluconeogenesis
Niben101Scf03307g08018	0	0	1	1	0	HAG2; Synonyms=HAT1; At5g56740; MIK19.19	Histone acetyltransferase type B catalytic subunit	GO:0004402,GO:0016573,GO:0006348,GO:0005634	histone acetyltransferase activity|histone acetylation|chromatin silencing at telomere|nucleus
Niben101Scf03308g02014	0	0	0	0	1		Unknown protein
Niben101Scf03308g02016	1	0	0	1	0	TDT; Synonyms=SDAT; At5g47560; MNJ7.15	Tonoplast dicarboxylate transporter	GO:0006814,GO:0055085,GO:0005215,GO:0016020	sodium ion transport|transmembrane transport|transporter activity|membrane
Niben101Scf03309g08033	0	0	0	1	0	SCAR1; At2g34150; T14G11.27	SCAR-like protein 2	GO:0005856,GO:0030036	cytoskeleton|actin cytoskeleton organization
Niben101Scf03321g05006	0	0	1	0	0	lacZ; TM_1193	Beta-galactosidase	GO:0005975,GO:0004553	carbohydrate metabolic process|hydrolase activity, hydrolyzing O-glycosyl compounds	ko00511,ko00052,ko00600	Other glycan degradation|Galactose metabolism|Sphingolipid metabolism
Niben101Scf03325g00011	0	0	1	0	1	IRX12; Synonyms=LAC4; At2g38080; F16M14.1	Laccase-4	GO:0048046,GO:0046274,GO:0005507,GO:0055114,GO:0052716,GO:0016491	apoplast|lignin catabolic process|copper ion binding|oxidation-reduction process|hydroquinone:oxygen oxidoreductase activity|oxidoreductase activity
Niben101Scf03326g04010	1	0	1	1	0	SNL6 {ECO:0000303|PubMed:20862311}; Os01g0639200 {ECO:0000312|EMBL:BAF05588.1}, LOC_Os01g45200 {ECO:0000305}; P0004A09.22 {ECO:0000312|EMBL:BAD68587.1}, P0004A09.23 {ECO:0000312|EMBL:BAD68588.1}, P0696E01.43 {ECO:0000312|EMBL:BAD68953.1}, P0696E01.44 {ECO:0000312|EMBL:BAD68954.1}	Cinnamoyl-CoA reductase 1
Niben101Scf03328g02014	0	0	0	1	0	At1g17710; F11A6.5	Inorganic pyrophosphatase 2	GO:0008152,GO:0016791	metabolic process|phosphatase activity	ko00750	Vitamin B6 metabolism
Niben101Scf03337g02004	0	0	1	0	0		PLATZ transcription factor family protein
Niben101Scf03337g03012	0	1	1	1	0	At4g00165; F6N15.21	Bifunctional inhibitor/lipid-transfer protein/seed storage 2S albumin superfamily protein
Niben101Scf03341g03003	0	0	1	1	1	TIO; Synonyms=FU; At1g50240; F14I3.15	Serine/threonine-protein kinase 10	GO:0004672,GO:0005488,GO:0005524,GO:0006468,GO:0004674,GO:0016772	protein kinase activity|binding|ATP binding|protein phosphorylation|protein serine/threonine kinase activity|transferase activity, transferring phosphorus-containing groups	ko04341	Hedgehog signaling pathway - fly
Niben101Scf03341g04008	0	0	1	1	1		BnaC04g49900D [Brassica napus]
Niben101Scf03349g00001	0	0	0	1	0		Unknown protein
Niben101Scf03349g00008	0	1	0	0	0	ERDJ3B; Synonyms=B19; At3g62600; F26K9.30	Chaperone protein DnaJ	GO:0006457,GO:0051082	protein folding|unfolded protein binding	ko04141	Protein processing in endoplasmic reticulum
Niben101Scf03351g04008	1	0	1	0	0	ITPK4; At2g43980; F6E13.11	Inositol-tetrakisphosphate 1-kinase 4	GO:0052725,GO:0000287,GO:0005622,GO:0032957,GO:0047325,GO:0052726,GO:0005524	inositol-1,3,4-trisphosphate 6-kinase activity|magnesium ion binding|intracellular|inositol trisphosphate metabolic process|inositol tetrakisphosphate 1-kinase activity|inositol-1,3,4-trisphosphate 5-kinase activity|ATP binding	ko00562,ko04070	Inositol phosphate metabolism|Phosphatidylinositol signaling system
Niben101Scf03352g01001	1	0	1	0	1	NPF6.3; Synonyms=CHL1, NRT1, NRT1.1; At1g12110; F12F1.1, T28K15_13	Protein NRT1/ PTR FAMILY 6.3	GO:0016020,GO:0005215,GO:0006857,GO:0006810	membrane|transporter activity|oligopeptide transport|transport
Niben101Scf03360g01003	1	0	1	0	1	SWEET11 {ECO:0000303|PubMed:21107422}; At3g48740; T21J18.1, T8P19.250	Bidirectional sugar transporter N3	GO:0016021	integral component of membrane
Niben101Scf03360g01004	1	0	1	0	1	SWEET12 {ECO:0000303|PubMed:21107422}; Synonyms=MTN3 {ECO:0000303|Ref.1}; At5g23660; MQM1.8	Bidirectional sugar transporter N3	GO:0016021	integral component of membrane
Niben101Scf03363g00001	0	0	1	0	0	ARALYDRAFT_485429	CASP-like protein 16
Niben101Scf03365g05028	0	0	0	0	1	JASON {ECO:0000303|PubMed:21257792}; At1g06660 {ECO:0000312|Araport:AT1G06660}; F12K11.5 {ECO:0000312|EMBL:AAF24810.1}	unknown protein
Niben101Scf03367g01004	0	1	1	1	0	SSTLH1	Terpenoid synthase 18	GO:0008152,GO:0010333,GO:0016829,GO:0000287	metabolic process|terpene synthase activity|lyase activity|magnesium ion binding	ko00909	Sesquiterpenoid and triterpenoid biosynthesis
Niben101Scf03370g04009	0	0	1	1	1	At5g07050; MOJ9.22	nodulin MtN21 /EamA-like transporter family protein	GO:0022857,GO:0016021,GO:0016020	transmembrane transporter activity|integral component of membrane|membrane
Niben101Scf03370g06007	0	0	1	1	1		Cyclin family protein	GO:0019901,GO:0000079,GO:0005634,GO:0051726	protein kinase binding|regulation of cyclin-dependent protein serine/threonine kinase activity|nucleus|regulation of cell cycle	ko04068,ko04115,ko04110	FoxO signaling pathway|p53 signaling pathway|Cell cycle
Niben101Scf03371g00008	0	0	0	1	0	FUS3; At3g26790; MDJ14.4	B3 domain-containing transcription factor ABI3	GO:0003677	DNA binding
Niben101Scf03373g00002	0	0	1	0	0	BAM3; Synonyms=BMY8, CTBMY; At4g17090; dl4575c, FCAALL.5	Beta-amylase	GO:0016161,GO:0005975,GO:0000272	beta-amylase activity|carbohydrate metabolic process|polysaccharide catabolic process	ko00500	Starch and sucrose metabolism
Niben101Scf03374g04010	0	0	0	1	0		YbaK/aminoacyl-tRNA synthetase-associated domain	GO:0002161	aminoacyl-tRNA editing activity
Niben101Scf03374g06005	0	0	1	0	0		Protein of unknown function (DUF1442)
Niben101Scf03374g08020	0	0	1	0	1	FTIP1 {ECO:0000303|PubMed:22529749}; At5g06850 {ECO:0000312|Araport:AT5G06850}; MOJ9.2 {ECO:0000312|EMBL:BAB11143.1}	C2 calcium/lipid-binding plant phosphoribosyltransferase family protein	GO:0005515	protein binding
Niben101Scf03376g00009	0	0	0	1	0	UBP20; At4g17895; T6K21.70	Ubiquitin carboxyl-terminal hydrolase 17	GO:0006511,GO:0036459	ubiquitin-dependent protein catabolic process|thiol-dependent ubiquitinyl hydrolase activity
Niben101Scf03376g03013	1	0	0	0	0		At4g33800-like protein [Brassica napus]
Niben101Scf03376g03014	1	0	0	0	0		zinc ion binding / nucleic acid binding protein [Arabidopsis thaliana] gb|AEC07520.1| zinc ion binding / nucleic acid binding protein [Arabidopsis thaliana]	GO:0008270,GO:0003676	zinc ion binding|nucleic acid binding
Niben101Scf03376g05001	0	0	0	0	1		Cyclin-B1-1	GO:0051726,GO:0000079,GO:0005634,GO:0019901	regulation of cell cycle|regulation of cyclin-dependent protein serine/threonine kinase activity|nucleus|protein kinase binding
Niben101Scf03377g03004	1	0	0	0	0	GIF1; Synonyms=AN3, GIF; At5g28640; F4I4.20	GRF1-interacting factor 1
Niben101Scf03380g03005	0	0	0	0	1	STP13; Synonyms=MSS1; At5g26340; F9D12.17	sugar transporter protein 7	GO:0016021,GO:0022857,GO:0055085,GO:0005215,GO:0016020	integral component of membrane|transmembrane transporter activity|transmembrane transport|transporter activity|membrane
Niben101Scf03384g00001	0	0	0	1	0		chaperone protein dnaJ-related	GO:0031072,GO:0051082	heat shock protein binding|unfolded protein binding
Niben101Scf03385g00005	1	0	0	0	0	MTK1; Os04g0669800, LOC_Os04g57400; OsJ_16565, OSJNBa0043A12.24	Methylthioribose kinase 1	GO:0046522,GO:0016772,GO:0009086	S-methyl-5-thioribose kinase activity|transferase activity, transferring phosphorus-containing groups|methionine biosynthetic process	ko00270	Cysteine and methionine metabolism
Niben101Scf03385g02011	0	0	1	1	1		Plant basic secretory protein (BSP) family protein
Niben101Scf03390g08004	0	0	0	1	0		Unknown protein
Niben101Scf03390g09001	0	1	0	0	0	ERDJ3B; Synonyms=B19; At3g62600; F26K9.30	Chaperone protein DnaJ	GO:0006457,GO:0051082	protein folding|unfolded protein binding	ko04141	Protein processing in endoplasmic reticulum
Niben101Scf03392g06004	1	1	1	1	0	BEAT	HXXXD-type acyl-transferase family protein	GO:0016747	transferase activity, transferring acyl groups other than amino-acyl groups	ko00940,ko00945,ko00941	Phenylpropanoid biosynthesis|Stilbenoid, diarylheptanoid and gingerol biosynthesis|Flavonoid biosynthesis
Niben101Scf03392g06007	0	1	1	1	0		HXXXD-type acyl-transferase family protein	GO:0016747	transferase activity, transferring acyl groups other than amino-acyl groups
Niben101Scf03392g09004	0	1	1	1	0	DTX29 {ECO:0000303|PubMed:11739388}; At3g26590 {ECO:0000312|Araport:AT3G26590}; MFE16.12 {ECO:0000312|EMBL:BAB01841.1}	Multidrug resistance protein MdtK	GO:0055085,GO:0006855,GO:0015238,GO:0015297,GO:0016020	transmembrane transport|drug transmembrane transport|drug transmembrane transporter activity|antiporter activity|membrane
Niben101Scf03396g03006	0	0	0	1	0		cytochrome P450, family 718	GO:0055114,GO:0020037,GO:0016705,GO:0005506	oxidation-reduction process|heme binding|oxidoreductase activity, acting on paired donors, with incorporation or reduction of molecular oxygen|iron ion binding
Niben101Scf03396g07029	0	0	0	1	0	DTC; At5g19760; T29J13.180	Mitochondrial substrate carrier family protein	GO:0055085	transmembrane transport
Niben101Scf03398g06007	0	0	0	1	0	HOX27; OsI_028496	Homeobox-leucine zipper protein family	GO:0006355,GO:0003677,GO:0043565,GO:0003700,GO:0005634	regulation of transcription, DNA-templated|DNA binding|sequence-specific DNA binding|DNA binding transcription factor activity|nucleus
Niben101Scf03401g01009	0	0	1	1	1		glycine-rich protein precursor [Nicotiana tabacum]
Niben101Scf03403g00001	0	0	1	0	1	CTR1 {ECO:0000303|PubMed:8431946}; At5g03730 {ECO:0000312|Araport:AT5G03730}; F17C15_150 {ECO:0000312|EMBL:CAB82938.1}	Protein kinase superfamily protein	GO:0006468,GO:0005524,GO:0004674,GO:0016772,GO:0004672	protein phosphorylation|ATP binding|protein serine/threonine kinase activity|transferase activity, transferring phosphorus-containing groups|protein kinase activity
Niben101Scf03403g01025	0	0	0	1	0		NADPH--cytochrome P450 reductase	GO:0005506,GO:0010181,GO:0016491,GO:0055114	iron ion binding|FMN binding|oxidoreductase activity|oxidation-reduction process
Niben101Scf03403g03041	0	0	0	0	1	KIN4C {ECO:0000305}; At5g60930 {ECO:0000312|Araport:AT5G60930}; MSL3.5 {ECO:0000312|EMBL:BAB10642.1}	ATP binding microtubule motor family protein	GO:0005871,GO:0005524,GO:0008017,GO:0007018,GO:0003777	kinesin complex|ATP binding|microtubule binding|microtubule-based movement|microtubule motor activity
Niben101Scf03407g00004	0	1	0	0	1	ENODL1; Os01g0748150, LOC_Os01g54430; P0481E12.22	Early nodulin-like protein 1	GO:0009055	electron transfer activity
Niben101Scf03412g04002	1	0	0	1	0	FER1	iron-binding protein [Pyrus pyrifolia]	GO:0006826,GO:0008199,GO:0006879	iron ion transport|ferric iron binding|cellular iron ion homeostasis
Niben101Scf03421g05004	1	0	1	1	1	ZHD1; Os09g0466400, LOC_Os09g29130; OJ1005_D12.28, OsJ_29679	Zinc-finger homeodomain protein 1	GO:0003677	DNA binding
Niben101Scf03422g02008	0	1	1	1	0	ISPG; Synonyms=CLB4, CSB3, HDS; At5g60600; MUP24.2	4-hydroxy-3-methylbut-2-en-1-yl diphosphate synthase	GO:0003824,GO:0016114,GO:0046429,GO:0005506,GO:0008299,GO:0055114	catalytic activity|terpenoid biosynthetic process|4-hydroxy-3-methylbut-2-en-1-yl diphosphate synthase activity|iron ion binding|isoprenoid biosynthetic process|oxidation-reduction process	ko00900	Terpenoid backbone biosynthesis
Niben101Scf03425g04002	0	0	1	0	0	RPD1; At4g33495; F17M5	Ubiquitin carboxyl-terminal hydrolase family protein
Niben101Scf03434g00005	1	0	1	0	0		At4g33800-like protein [Brassica napus]
Niben101Scf03435g00008	0	0	0	1	0	LSH1; Synonyms=OBO2; At5g28490; F24J2.30	Protein LIGHT-DEPENDENT SHORT HYPOCOTYLS 1
Niben101Scf03435g02022	0	0	0	1	0	PPCK1; At1g08650; F22O13.13	Protein kinase 2	GO:0004674,GO:0016772,GO:0006468,GO:0005524,GO:0004672	protein serine/threonine kinase activity|transferase activity, transferring phosphorus-containing groups|protein phosphorylation|ATP binding|protein kinase activity
Niben101Scf03437g00008	0	1	1	1	0	4CL1	4-coumarate--CoA ligase 1	GO:0003824,GO:0008152	catalytic activity|metabolic process	ko00940,ko00130,ko00360	Phenylpropanoid biosynthesis|Ubiquinone and other terpenoid-quinone biosynthesis|Phenylalanine metabolism
Niben101Scf03437g01027	0	1	0	0	0	fray2 {ECO:0000312|EMBL:EAL69242.1}; DDB_G0229911	Serine/threonine-protein kinase 3	GO:0016772,GO:0004674,GO:0006468,GO:0005524,GO:0004672	transferase activity, transferring phosphorus-containing groups|protein serine/threonine kinase activity|protein phosphorylation|ATP binding|protein kinase activity
Niben101Scf03437g02009	0	0	0	1	0		BnaC08g38540D [Brassica napus]	GO:0055114,GO:0016616,GO:0050662,GO:0016491	oxidation-reduction process|oxidoreductase activity, acting on the CH-OH group of donors, NAD or NADP as acceptor|coenzyme binding|oxidoreductase activity
Niben101Scf03438g00001	0	0	0	1	0	TFIIB2; At3g10330; F14P13.7	Transcription initiation factor IIB-2	GO:0006355,GO:0006352,GO:0008270,GO:0017025	regulation of transcription, DNA-templated|DNA-templated transcription, initiation|zinc ion binding|TBP-class protein binding	ko03022	Basal transcription factors
Niben101Scf03438g02001	0	0	0	1	0	HSFB3; Synonyms=HSF05; At2g41690; T32G6.21	Heat stress transcription factor B-3	GO:0006355,GO:0043565,GO:0003700,GO:0005634,GO:0009408	regulation of transcription, DNA-templated|sequence-specific DNA binding|DNA binding transcription factor activity|nucleus|response to heat
Niben101Scf03444g04001	1	0	0	0	0	At5g40670; MNF13.23	Cystinosin homolog			ko04142	Lysosome
Niben101Scf03444g04026	0	0	1	0	0		BnaC04g32810D [Brassica napus]
Niben101Scf03445g03008	0	0	0	1	0	PUX10 {ECO:0000303|Ref.4}; At4g10790 {ECO:0000312|Araport:AT4G10790}; T12H20.9 {ECO:0000312|EMBL:AAC35520.1}	FAS-associated factor 2-B	GO:0005515	protein binding
Niben101Scf03445g06001	0	0	0	0	1	spc25; SPCC188.04c	Kinetochore protein spc25
Niben101Scf03446g08008	0	0	0	1	0	At2g39020; T7F6.19	Diamine acetyltransferase 2	GO:0008080	N-acetyltransferase activity
Niben101Scf03446g10010	0	0	0	1	0	DLO2 {ECO:0000303|PubMed:25376907}; At4g10490 {ECO:0000312|Araport:AT4G10490}; F3H7.17 {ECO:0000312|EMBL:AAD03424.1}, F7L13.70 {ECO:0000312|EMBL:CAB40042.1}	1-aminocyclopropane-1-carboxylate oxidase homolog 1
Niben101Scf03446g12003	0	0	1	1	1	At2g25060; F27C12.2	Early nodulin-like protein 1	GO:0009055	electron transfer activity
Niben101Scf03455g01008	1	0	1	0	0	FLS2; At5g46330; MPL12.13, MPL12.8	Receptor-like protein kinase 2	GO:0004672,GO:0005524,GO:0006468,GO:0005515,GO:0004674,GO:0016772	protein kinase activity|ATP binding|protein phosphorylation|protein binding|protein serine/threonine kinase activity|transferase activity, transferring phosphorus-containing groups
Niben101Scf03455g01031	0	0	1	1	0	CAB21	Chlorophyll a-b binding protein 21, chloroplastic	GO:0009765,GO:0016020	photosynthesis, light harvesting|membrane	ko00196	Photosynthesis - antenna proteins
Niben101Scf03455g03001	0	0	0	1	0		BnaC05g04450D [Brassica napus]
Niben101Scf03455g05018	0	0	1	1	1	MCM3; Os05g0476200, LOC_Os05g39850; P0009H09	DNA replication licensing factor MCM3	GO:0003677,GO:0005524,GO:0006260,GO:0003678,GO:0006270,GO:0042555,GO:0005634	DNA binding|ATP binding|DNA replication|DNA helicase activity|DNA replication initiation|MCM complex|nucleus	ko04113,ko04111,ko03030,ko04110	Meiosis - yeast|Cell cycle - yeast|DNA replication|Cell cycle
Niben101Scf03456g00004	1	0	0	0	0	SBT1.2 {ECO:0000303|PubMed:16193095}; Synonyms=SDD1 {ECO:0000303|PubMed:10809670}; At1g04110 {ECO:0000312|Araport:AT1G04110}; F20D22.12 {ECO:0000303|PubMed:11130712}	Subtilisin-like protease	GO:0006508,GO:0004252	proteolysis|serine-type endopeptidase activity
Niben101Scf03460g04004	0	0	1	1	1		Peroxidase 53	GO:0004601,GO:0006979,GO:0055114,GO:0020037	peroxidase activity|response to oxidative stress|oxidation-reduction process|heme binding	ko00940	Phenylpropanoid biosynthesis
Niben101Scf03462g04008	0	0	0	1	0	PCS1; Synonyms=EMB24; At5g02190; T7H20.240	Eukaryotic aspartyl protease family protein	GO:0004190,GO:0006508	aspartic-type endopeptidase activity|proteolysis
Niben101Scf03469g01004	0	0	1	1	0	TCX2; Synonyms=SOL2; At4g14770; dl3425c, FCAALL.306	Protein tesmin/TSO1-like CXC 2
Niben101Scf03473g00010	0	0	0	1	0	STOP1; At1g34370; F7P12.7	Zinc finger protein 569	GO:0046872,GO:0003676	metal ion binding|nucleic acid binding
Niben101Scf03473g00011	0	0	0	0	1	PS1 {ECO:0000303|PubMed:19043546}; At1g34355 {ECO:0000312|Araport:AT1G34355}	PSL1a [Solanum chacoense x Solanum tuberosum]	GO:0005515	protein binding
Niben101Scf03474g03010	0	0	1	1	0	SMC4; Synonyms=CAP-C; At5g48600; K15N18.7	Structural maintenance of chromosomes protein 4	GO:0051276,GO:0005694,GO:0005515,GO:0005524	chromosome organization|chromosome|protein binding|ATP binding	ko04111	Cell cycle - yeast
Niben101Scf03479g00010	0	1	1	0	1	kdelr; Synonyms=erd2; DDB_G0272124	ER lumen protein retaining receptor family protein	GO:0046923,GO:0016021,GO:0006621	ER retention sequence binding|integral component of membrane|protein retention in ER lumen
Niben101Scf03479g05038	0	0	0	1	0		Cell division control protein 45 homolog	GO:0006270	DNA replication initiation	ko04113,ko04111,ko04110	Meiosis - yeast|Cell cycle - yeast|Cell cycle
Niben101Scf03479g05039	0	0	1	1	0	cdc45; DDB_G0267748	Cell division control protein 45 homolog	GO:0006270	DNA replication initiation	ko04113,ko04111,ko04110	Meiosis - yeast|Cell cycle - yeast|Cell cycle
Niben101Scf03479g05042	0	0	0	1	0	FATA	Acyl-ACP thioesterase	GO:0016790,GO:0006633	thiolester hydrolase activity|fatty acid biosynthetic process	ko00061	Fatty acid biosynthesis
Niben101Scf03479g05049	0	0	0	1	0	RIN4; At3g25070; MJL12_1	RPM1 interacting protein 4 transcript 2 [Lactuca saligna]
Niben101Scf03486g02010	0	0	0	1	0	SMO1-1; At4g12110; F16J13.180	sterol C4-methyl oxidase 1-2	GO:0005506,GO:0055114,GO:0006633,GO:0016491	iron ion binding|oxidation-reduction process|fatty acid biosynthetic process|oxidoreductase activity	ko00100	Steroid biosynthesis
Niben101Scf03488g03004	0	0	0	1	0	GAE6; Synonyms=UGlcAE2; At3g23820; F14O13.1	UDP-D-glucuronate 4-epimerase 6	GO:0003824,GO:0005975,GO:0050662,GO:0016857	catalytic activity|carbohydrate metabolic process|coenzyme binding|racemase and epimerase activity, acting on carbohydrates and derivatives	ko00520,ko00500	Amino sugar and nucleotide sugar metabolism|Starch and sucrose metabolism
Niben101Scf03488g12009	0	0	0	1	0		Unknown protein
Niben101Scf03494g00002	0	1	0	0	1		Unknown protein
Niben101Scf03500g02022	1	0	0	1	0	SP41B	Glucan endo-1,3-beta-glucosidase	GO:0005975,GO:0004553	carbohydrate metabolic process|hydrolase activity, hydrolyzing O-glycosyl compounds
Niben101Scf03506g02002	0	0	1	1	1		glycine rich protein-interacting protein [Nicotiana tabacum]
Niben101Scf03506g03002	0	0	0	0	1	XERICO; At2g04240; T23O15.13	RING finger protein 165	GO:0008270,GO:0005515	zinc ion binding|protein binding
Niben101Scf03507g01007	0	0	0	1	0		BnaCnng18060D [Brassica napus]
Niben101Scf03507g03003	1	0	0	0	0		Protein of unknown function, DUF584
Niben101Scf03515g00091	0	0	1	0	0	psaA {ECO:0000255|HAMAP-Rule:MF_00458}	Photosystem I P700 chlorophyll a apoprotein A1	GO:0016021,GO:0009579,GO:0015979,GO:0009522	integral component of membrane|thylakoid|photosynthesis|photosystem I	ko00195	Photosynthesis
Niben101Scf03534g01005	0	0	1	0	0	ALDH2B7; Synonyms=ALDH3; At1g23800; F5O8.33, F5O8.35	Aldehyde dehydrogenase family 2 member C4	GO:0055114,GO:0016620,GO:0008152,GO:0016491	oxidation-reduction process|oxidoreductase activity, acting on the aldehyde or oxo group of donors, NAD or NADP as acceptor|metabolic process|oxidoreductase activity	ko00561,ko00071,ko00380,ko00310,ko00040,ko00410,ko00340,ko00620,ko00330,ko00903,ko00280,ko00625,ko00053,ko00010	Glycerolipid metabolism|Fatty acid degradation|Tryptophan metabolism|Lysine degradation|Pentose and glucuronate interconversions|beta-Alanine metabolism|Histidine metabolism|Pyruvate metabolism|Arginine and proline metabolism|Limonene and pinene degradation|Valine, leucine and isoleucine degradation|Chloroalkane and chloroalkene degradation|Ascorbate and aldarate metabolism|Glycolysis / Gluconeog…
Niben101Scf03534g02011	0	1	1	1	0		Polyamine aminopropyl transferase	GO:0003824	catalytic activity	ko00330,ko00410,ko00480,ko00270	Arginine and proline metabolism|beta-Alanine metabolism|Glutathione metabolism|Cysteine and methionine metabolism
Niben101Scf03538g02003	1	0	0	1	0	ABCF5; Synonyms=GCN5; At5g64840; MXK3.6	ABC transporter ATP-binding protein uup	GO:0016887,GO:0005524	ATPase activity|ATP binding
Niben101Scf03541g00021	0	0	1	1	1	GSVIVT00013502001	CASP-like protein
Niben101Scf03545g00016	0	0	0	1	0	EXPA4; Synonyms=EXP4; At2g39700; F17A14.7	Expansin-A4	GO:0009664,GO:0005576	plant-type cell wall organization|extracellular region
Niben101Scf03546g00006	0	0	0	0	1		BnaC01g32640D [Brassica napus]
Niben101Scf03546g01022	0	0	1	1	1	EHD2 {ECO:0000303|PubMed:18547399}; At4g05520 {ECO:0000312|Araport:AT4G05520}; T1J24.10 {ECO:0000312|EMBL:AAD48968.1}	calcium-binding EF hand family protein [Arabidopsis lyrata subsp. lyrata] gb|EFH51050.1| calcium-binding EF hand family protein [Arabidopsis lyrata subsp. lyrata]	GO:0005515,GO:0005525,GO:0005509	protein binding|GTP binding|calcium ion binding	ko04144	Endocytosis
Niben101Scf03551g01010	1	0	0	0	0	BIM2; Synonyms=BHLH102, EN125; At1g69010; T6L1.19	Transcription factor EB	GO:0046983	protein dimerization activity
Niben101Scf03561g00002	0	0	1	0	0	At1g80870; F23A5.23	Receptor-like protein kinase	GO:0016772,GO:0004674,GO:0005524,GO:0006468,GO:0004672	transferase activity, transferring phosphorus-containing groups|protein serine/threonine kinase activity|ATP binding|protein phosphorylation|protein kinase activity
Niben101Scf03561g01022	0	0	1	1	0	hus1; DDB_G0285353	Checkpoint protein hus1 homolog	GO:0030896,GO:0000077,GO:0006281	checkpoint clamp complex|DNA damage checkpoint|DNA repair
Niben101Scf03563g00015	0	0	0	1	0	FLA7; At2g04780; F28I8.18	Fasciclin-like arabinogalactan protein 7
Niben101Scf03563g00035	0	0	1	1	0		conserved hypothetical protein [Ricinus communis] gb|EEF36799.1| conserved hypothetical protein [Ricinus communis]
Niben101Scf03565g07023	0	0	0	1	0	DDB_G0284757	Cysteine proteinases superfamily protein
Niben101Scf03572g02001	0	0	1	0	0	PPH; Synonyms=CRN1; At5g13800; MAC12.25	alpha/beta fold hydrolase [Medicago truncatula]
Niben101Scf03573g00017	0	0	0	1	0		Ubiquinone/menaquinone biosynthesis C-methyltransferase UbiE	GO:0008152,GO:0008168	metabolic process|methyltransferase activity	ko00130	Ubiquinone and other terpenoid-quinone biosynthesis
Niben101Scf03577g01001	0	0	0	0	1	KIN12B {ECO:0000305}; Synonyms=PAKRP1L {ECO:0000312|EMBL:AAN16470.1}; At3g23670 {ECO:0000312|Araport:AT3G23670}; MDB19.16 {ECO:0000312|EMBL:BAB02786.1}	Kinesin-related protein 1	GO:0008017,GO:0005524,GO:0005871,GO:0003777,GO:0007018	microtubule binding|ATP binding|kinesin complex|microtubule motor activity|microtubule-based movement
Niben101Scf03584g06021	0	0	0	1	0		UDP-glycosyltransferase 74F1
Niben101Scf03584g06024	0	0	1	0	0	GRF3; Os04g0600900, LOC_Os04g51190; OsJ_16036, OSJNBa0083N12.16	Growth-regulating factor 3	GO:0016818,GO:0005634,GO:0005524,GO:0006355	hydrolase activity, acting on acid anhydrides, in phosphorus-containing anhydrides|nucleus|ATP binding|regulation of transcription, DNA-templated
Niben101Scf03590g01001	0	0	1	0	0	FLS1; Synonyms=FLS; At5g08640; MAH20.20	1-aminocyclopropane-1-carboxylate oxidase homolog 1	GO:0016491,GO:0055114,GO:0016706	oxidoreductase activity|oxidation-reduction process|oxidoreductase activity, acting on paired donors, with incorporation or reduction of molecular oxygen, 2-oxoglutarate as one donor, and incorporation of one atom each of oxygen into both donors
Niben101Scf03592g02001	0	1	0	0	0		BnaA08g13260D [Brassica napus]
Niben101Scf03595g09009	0	0	1	0	0	YLS8; At5g08290; F8L15.20	Chaperone protein DnaJ
Niben101Scf03596g00010	0	0	0	1	0	PUB45; At1g27910; F13K9.2	U-box domain-containing protein 45	GO:0005488	binding
Niben101Scf03600g02023	1	0	0	0	0	Ank3	Ankyrin repeat domain-containing protein 17	GO:0005515	protein binding
Niben101Scf03607g00008	0	0	0	1	0		Pentatricopeptide repeat-containing protein, putative [Theobroma cacao] gb|EOX96825.1| Pentatricopeptide repeat-containing protein, putative [Theobroma cacao]
Niben101Scf03624g07003	0	0	0	0	1	rhiE; Dda3937_01465	Rhamnogalacturonate lyase family protein	GO:0005975,GO:0003824,GO:0030246	carbohydrate metabolic process|catalytic activity|carbohydrate binding
Niben101Scf03628g14004	0	0	0	1	0	FHY; Synonyms=FMN; At4g21470; F18E5.90	HAD family hydrolase [Pseudomonas fluorescens]
Niben101Scf03631g01001	0	0	1	1	1	CYCB2-4; At1g76310; F15M4.19, T23E18.24	CYCLIN B2	GO:0000079,GO:0005634,GO:0019901,GO:0051726	regulation of cyclin-dependent protein serine/threonine kinase activity|nucleus|protein kinase binding|regulation of cell cycle	ko04068,ko04115,ko04110	FoxO signaling pathway|p53 signaling pathway|Cell cycle
Niben101Scf03631g01004	1	0	0	0	0	SBE1; Synonyms=SBE	1,4-alpha-glucan branching enzyme GlgB	GO:0003824,GO:0003844,GO:0005975,GO:0043169,GO:0005978,GO:0004553	catalytic activity|1,4-alpha-glucan branching enzyme activity|carbohydrate metabolic process|cation binding|glycogen biosynthetic process|hydrolase activity, hydrolyzing O-glycosyl compounds	ko00500	Starch and sucrose metabolism
Niben101Scf03638g05005	0	0	0	0	1	CML18; Synonyms=CAM15; At3g03000; F13E7.5	EF hand calcium-binding protein family	GO:0005509	calcium ion binding
Niben101Scf03644g00003	0	0	0	0	1	HEX6	sugar transporter protein 7	GO:0005215,GO:0016020,GO:0055085,GO:0022857,GO:0016021	transporter activity|membrane|transmembrane transport|transmembrane transporter activity|integral component of membrane
Niben101Scf03644g00004	0	0	0	1	0	HEX6	sugar transporter protein 7	GO:0016021,GO:0022857,GO:0055085,GO:0005215,GO:0016020	integral component of membrane|transmembrane transporter activity|transmembrane transport|transporter activity|membrane
Niben101Scf03647g03016	0	0	0	1	0	BSK3 {ECO:0000303|PubMed:26697897}; Synonyms=RLCK173 {ECO:0000303|PubMed:19825577}; Os04g0684200 {ECO:0000312|EMBL:BAS91713.1}, LOC_Os04g58750 {ECO:0000305}; OsJ_16683 {ECO:0000312|EMBL:EEE61937.1}, OSJNBa0088H09.6 {ECO:0000312|EMBL:CAE03448.1}	Receptor like protein kinase S.3	GO:0004672,GO:0005524,GO:0006468,GO:0016772	protein kinase activity|ATP binding|protein phosphorylation|transferase activity, transferring phosphorus-containing groups
Niben101Scf03652g03001	0	1	1	1	1		P-loop containing nucle [Arabidopsis thaliana]	GO:0016301,GO:0005524	kinase activity|ATP binding
Niben101Scf03653g01028	0	0	0	1	0	CRK3; At1g70530; F24J13.10	Receptor-like protein kinase	GO:0006468,GO:0005524,GO:0004674,GO:0016772,GO:0004672	protein phosphorylation|ATP binding|protein serine/threonine kinase activity|transferase activity, transferring phosphorus-containing groups|protein kinase activity
Niben101Scf03659g08007	0	0	1	0	0	At2g18240; T30D6.25		GO:0016021	integral component of membrane
Niben101Scf03659g09002	0	0	0	0	1		BnaA07g32010D [Brassica napus]
Niben101Scf03660g01001	1	0	0	1	0	RL6; Synonyms=RSM3; At1g75250; F22H5.3	Transcription factor RADIALIS	GO:0003682,GO:0003677	chromatin binding|DNA binding
Niben101Scf03660g01004	0	0	0	0	1	ZHD6; Synonyms=HB24; At2g18350; T30D6.14	Zinc-finger homeodomain protein 6	GO:0003677	DNA binding
Niben101Scf03660g01005	0	0	0	1	0		Late embryogenesis abundant protein D-29
Niben101Scf03662g02001	0	0	1	1	0	Rad1; Synonyms=Rec1	Cell cycle checkpoint protein RAD1	GO:0006281,GO:0005634	DNA repair|nucleus	ko04111,ko04113	Cell cycle - yeast|Meiosis - yeast
Niben101Scf03670g04008	0	0	1	0	0	AED3 {ECO:0000303|PubMed:24755512}; At1g09750 {ECO:0000312|Araport:AT1G09750}; F21M12.13 {ECO:0000312|EMBL:AAB60729.1}	Eukaryotic aspartyl protease family protein	GO:0004190,GO:0006508	aspartic-type endopeptidase activity|proteolysis
Niben101Scf03673g01005	0	0	1	1	1	PILS7 {ECO:0000303|PubMed:22504182}; At5g65980 {ECO:0000312|Araport:AT5G65980}; K2A18.4 {ECO:0000312|EMBL:BAB10403.1}	Auxin efflux carrier family protein	GO:0055085,GO:0016021	transmembrane transport|integral component of membrane
Niben101Scf03674g01009	0	0	0	1	0	At5g03610; F17C15.30	GDSL esterase/lipase
Niben101Scf03679g01007	0	1	0	0	0		RING finger and transmembrane domain-containing protein 2
Niben101Scf03685g00003	0	0	0	1	0	RLK5; Synonyms=HAE; At4g28490; F21O9.180	Cysteine-rich receptor-like protein kinase 2	GO:0004672,GO:0005515,GO:0005524,GO:0006468,GO:0016772,GO:0004674	protein kinase activity|protein binding|ATP binding|protein phosphorylation|transferase activity, transferring phosphorus-containing groups|protein serine/threonine kinase activity
Niben101Scf03689g01006	0	1	1	1	0	psaB {ECO:0000255|HAMAP-Rule:MF_00482}	Photosystem I P700 chlorophyll a apoprotein A2	GO:0016021,GO:0009579,GO:0015979,GO:0009522	integral component of membrane|thylakoid|photosynthesis|photosystem I	ko00195	Photosynthesis
Niben101Scf03689g01014	0	0	0	1	0		expressed protein [Oryza sativa Japonica Group]
Niben101Scf03693g03006	0	0	0	1	0		Sulfite exporter TauE/SafE family protein	GO:0016021	integral component of membrane
Niben101Scf03693g09005	0	0	1	1	0	STY17 {ECO:0000303|PubMed:16429265}; At4g35780 {ECO:0000312|Araport:AT4G35780}; F8D20.290 {ECO:0000312|EMBL:CAA20048.1}	Protein kinase superfamily protein	GO:0016772,GO:0004674,GO:0006468,GO:0005524,GO:0004672	transferase activity, transferring phosphorus-containing groups|protein serine/threonine kinase activity|protein phosphorylation|ATP binding|protein kinase activity
Niben101Scf03693g10004	0	0	0	1	0	ATHB-40; At4g36740; C7A10.620	Homeobox-leucine zipper protein family	GO:0043565,GO:0003677,GO:0006355	sequence-specific DNA binding|DNA binding|regulation of transcription, DNA-templated
Niben101Scf03708g02009	0	0	1	0	0	VLN4 {ECO:0000303|PubMed:10631247}; At4g30160 {ECO:0000312|Araport:AT4G30160}; F6G3.190 {ECO:0000312|EMBL:CAB43851.1}, F9N11.10 {ECO:0000312|EMBL:CAB52460.1}	Villin-4	GO:0003779,GO:0051017,GO:0051015	actin binding|actin filament bundle assembly|actin filament binding
Niben101Scf03710g06002	1	0	1	0	0		Aquaporin-like superfamily protein	GO:0006810,GO:0016020,GO:0005215	transport|membrane|transporter activity
Niben101Scf03710g10004	1	0	0	0	0	AAP3; At1g77380; F2P24.9	Amino acid permease 3
Niben101Scf03710g11002	0	0	1	1	0	RFC3; Os02g0775200, LOC_Os02g53500; OJ1448_G06.20, OSJNBb0013K01.1	replication factor C subunit 3	GO:0006260,GO:0005524,GO:0003677	DNA replication|ATP binding|DNA binding	ko03430,ko03030,ko03420	Mismatch repair|DNA replication|Nucleotide excision repair
Niben101Scf03711g01005	1	0	0	1	0	PRXIIB; Synonyms=TPX1; At1g65980; F12P19.14	Peroxiredoxin-2B	GO:0016491	oxidoreductase activity
Niben101Scf03720g00006	0	0	1	0	0		BnaC01g21930D [Brassica napus]
Niben101Scf03723g00009	0	0	1	1	0	DTX40 {ECO:0000303|PubMed:11739388}; At3g21690 {ECO:0000312|Araport:AT3G21690}; MIL23.25 {ECO:0000312|EMBL:BAB02363.1}	MATE efflux family protein	GO:0015238,GO:0016020,GO:0015297,GO:0055085,GO:0006855	drug transmembrane transporter activity|membrane|antiporter activity|transmembrane transport|drug transmembrane transport
Niben101Scf03729g00008	0	0	0	1	0		Interferon-related developmental regulator family protein / IFRD family protein, putative [Theobroma cacao] gb|EOX98469.1| Interferon-related developmental regulator family protein / IFRD family protein, putative [Theobroma cacao]
Niben101Scf03729g02017	0	0	1	0	1	SBT2.2 {ECO:0000303|PubMed:16193095}; At4g20430 {ECO:0000312|Araport:AT4G20430}; F9F13.80 {ECO:0000312|EMBL:CAB45809.1}	subtilisin-like serine protease 3	GO:0006508,GO:0004252	proteolysis|serine-type endopeptidase activity
Niben101Scf03731g00007	0	1	0	0	0	TMEM184C; Synonyms=TMEM34	Transmembrane protein 184C
Niben101Scf03733g01009	0	0	0	1	0	At5g56260; K24C1.7	Regulator of ribonuclease activity A	GO:0008428,GO:0051252	ribonuclease inhibitor activity|regulation of RNA metabolic process
Niben101Scf03734g03002	1	0	0	1	0	OMR1; At3g10050; T22K18.12	threonine dehydratase biosynthetic protein [Medicago truncatula]	GO:0030170,GO:0006520,GO:0009097,GO:0004794	pyridoxal phosphate binding|cellular amino acid metabolic process|isoleucine biosynthetic process|L-threonine ammonia-lyase activity	ko00260,ko01200,ko00290,ko01230	Glycine, serine and threonine metabolism|Carbon metabolism|Valine, leucine and isoleucine biosynthesis|Biosynthesis of amino acids
Niben101Scf03734g04003	1	0	0	1	0	PP2A15; At3g53000; F8J2.170	F-box protein PP2-A13	GO:0005515	protein binding
Niben101Scf03735g06006	1	0	0	1	0		Histone H1	GO:0003677,GO:0006334,GO:0005634,GO:0000786	DNA binding|nucleosome assembly|nucleus|nucleosome
Niben101Scf03736g01008	0	0	1	1	1	ASHR3; Synonyms=SDG4, SET4, SML; At4g30860; F6I18.230	Histone-lysine N-methyltransferase 2B
Niben101Scf03739g05005	1	0	0	1	0	WRKY63; At1g66600; T12I7.5	WRKY transcription factor 55	GO:0006355,GO:0043565,GO:0003700	regulation of transcription, DNA-templated|sequence-specific DNA binding|DNA binding transcription factor activity
Niben101Scf03747g01012	0	0	0	1	0		BnaC09g07330D [Brassica napus]
Niben101Scf03747g02006	0	0	0	1	0		product [Oryza sativa Japonica Group]
Niben101Scf03747g03001	0	0	0	1	0	NPY2; At2g14820; F26C24.4	BTB/POZ domain-containing protein	GO:0009958,GO:0005515	positive gravitropism|protein binding
Niben101Scf03751g01004	0	1	1	1	0	At3g50280; F11C1.120	HXXXD-type acyl-transferase family protein	GO:0016747	transferase activity, transferring acyl groups other than amino-acyl groups
Niben101Scf03755g00001	0	0	0	1	0	TIP2-1; At3g16240; MYA6.10	Aquaporin-4	GO:0005215,GO:0016020,GO:0006810	transporter activity|membrane|transport
Niben101Scf03756g01007	1	0	0	0	0		MADS-box transcription factor 14	GO:0003677,GO:0046983	DNA binding|protein dimerization activity
Niben101Scf03761g00004	0	0	0	1	0	KIC; At2g46600; F13A10.13	Calcium-binding EF-hand family protein	GO:0005509	calcium ion binding
Niben101Scf03764g02002	1	0	1	0	0		Unknown protein
Niben101Scf03764g04007	1	0	0	1	0	DI19-3; At3g05700; F18C1.3	Protein DEHYDRATION-INDUCED 19 homolog 3
Niben101Scf03766g01021	0	0	1	0	0	NFD4 {ECO:0000303|PubMed:16698901}; At1g31470 {ECO:0000312|Araport:AT1G31470}; T8E3.15 {ECO:0000312|EMBL:AAG51261.1}	Nodulin-like / Major Facilitator Superfamily protein
Niben101Scf03766g03006	1	0	1	0	0		BnaA06g32290D [Brassica napus]
Niben101Scf03766g09001	0	1	1	1	0		Carbonic anhydrase	GO:0015976,GO:0004089,GO:0008270	carbon utilization|carbonate dehydratase activity|zinc ion binding	ko00910	Nitrogen metabolism
Niben101Scf03768g00007	1	0	0	1	1	LSU2 {ECO:0000303|PubMed:25628631}; Synonyms=END6 {ECO:0000303|PubMed:22383539}; At5g24660 {ECO:0000312|Araport:AT5G24660}; MXC17.2 {ECO:0000312|EMBL:BAB09648.1}	protein RESPONSE TO LOW SULFUR 1 [Arabidopsis thaliana] gb|AEE78560.1| response to low sulfur 1 protein [Arabidopsis thaliana]
Niben101Scf03775g00002	0	0	0	1	0		TPA: hypothetical protein ZEAMMB73_194935 [Zea mays]
Niben101Scf03777g00002	0	1	1	0	0		Calnexin homolog	GO:0006457,GO:0051082,GO:0005509,GO:0005515,GO:0005783	protein folding|unfolded protein binding|calcium ion binding|protein binding|endoplasmic reticulum	ko04141,ko04145	Protein processing in endoplasmic reticulum|Phagosome
Niben101Scf03777g00018	0	1	0	0	0		Calnexin homolog	GO:0005515,GO:0005783,GO:0051082,GO:0005509,GO:0006457	protein binding|endoplasmic reticulum|unfolded protein binding|calcium ion binding|protein folding	ko04141,ko04145	Protein processing in endoplasmic reticulum|Phagosome
Niben101Scf03786g04014	0	0	0	0	1	WRKY31; At4g22070; F1N20.170	WRKY transcription factor 6	GO:0043565,GO:0003700,GO:0006355	sequence-specific DNA binding|DNA binding transcription factor activity|regulation of transcription, DNA-templated
Niben101Scf03790g00015	1	0	0	1	0	HST; Synonyms=HCT	hydroxycinnamoyl-CoA shikimate/quinate hydroxycinnamoyl transferase	GO:0016747	transferase activity, transferring acyl groups other than amino-acyl groups	ko00940,ko00945,ko00941	Phenylpropanoid biosynthesis|Stilbenoid, diarylheptanoid and gingerol biosynthesis|Flavonoid biosynthesis
Niben101Scf03790g01003	1	0	0	1	0		BnaCnng17760D [Brassica napus]
Niben101Scf03793g00005	1	0	0	1	0	NUDT25; Synonyms=NUDX25; At1g30110; T2H7.9	RNA pyrophosphohydrolase	GO:0016787	hydrolase activity
Niben101Scf03797g00013	0	1	1	1	0	UTR3; Synonyms=MSS4; At1g14360; F14L17.13	UDP-galactose transporter 3	GO:0055085	transmembrane transport
Niben101Scf03801g00003	0	0	0	1	0	PRO2	Gamma-glutamyl phosphate reductase	GO:0016491,GO:0004349,GO:0008152,GO:0004350,GO:0055114,GO:0006561,GO:0016620,GO:0005737,GO:0003824	oxidoreductase activity|glutamate 5-kinase activity|metabolic process|glutamate-5-semialdehyde dehydrogenase activity|oxidation-reduction process|proline biosynthetic process|oxidoreductase activity, acting on the aldehyde or oxo group of donors, NAD or NADP as acceptor|cytoplasm|catalytic activity	ko01230,ko00330	Biosynthesis of amino acids|Arginine and proline metabolism
Niben101Scf03804g01017	0	0	0	1	0	CAO; Synonyms=CHL; At1g44446; T18F15.7	Chlorophyllide a oxygenase, chloroplastic	GO:0005506,GO:0016705,GO:0010277,GO:0016491,GO:0051537,GO:0055114	iron ion binding|oxidoreductase activity, acting on paired donors, with incorporation or reduction of molecular oxygen|chlorophyllide a oxygenase [overall] activity|oxidoreductase activity|2 iron, 2 sulfur cluster binding|oxidation-reduction process	ko00860	Porphyrin and chlorophyll metabolism
Niben101Scf03804g09002	0	1	0	0	0	At1g09580; F14J9.28	Transmembrane emp24 domain-containing protein 10	GO:0006810,GO:0016021	transport|integral component of membrane
Niben101Scf03804g09010	0	0	0	0	1	At4g08300; T12G13	nodulin MtN21 /EamA-like transporter family protein	GO:0016020,GO:0016021,GO:0022857	membrane|integral component of membrane|transmembrane transporter activity
Niben101Scf03810g06006	0	0	0	0	1	JASON {ECO:0000303|PubMed:21257792}; At1g06660 {ECO:0000312|Araport:AT1G06660}; F12K11.5 {ECO:0000312|EMBL:AAF24810.1}	Aspartyl/glutamyl-tRNA(Asn/Gln) amidotransferase subunit B, putative isoform 2, partial [Theobroma cacao] gb|EOX93103.1| Aspartyl/glutamyl-tRNA(Asn/Gln) amidotransferase subunit B, putative isoform 2, partial [Theobroma cacao]
Niben101Scf03814g00003	1	1	1	0	1		Unknown protein
Niben101Scf03816g01001	0	0	0	1	0	SOBIR1; Synonyms=EVR; At2g31880; F20M17.8	Receptor-like protein kinase 5	GO:0004672,GO:0005515,GO:0006468,GO:0005524,GO:0016772,GO:0004674	protein kinase activity|protein binding|protein phosphorylation|ATP binding|transferase activity, transferring phosphorus-containing groups|protein serine/threonine kinase activity
Niben101Scf03817g09001	0	0	1	0	0	At5g22090; T6G21.200	Protein FANTASTIC FOUR 2
Niben101Scf03817g13003	0	0	1	0	0	UBC5; At1g63800; F24D7.1, T12P18.18	ubiquitin-conjugating enzyme 5			ko04120	Ubiquitin mediated proteolysis
Niben101Scf03819g02008	0	0	1	0	1	TPX2; At1g03780; F11M21.29	TPX2 (targeting protein for Xklp2) protein family	GO:0005874,GO:0005819	microtubule|spindle
Niben101Scf03819g02009	0	0	0	0	1	TPX2; At1g03780; F11M21.29	TPX2 (targeting protein for Xklp2) protein family	GO:0005874,GO:0005819	microtubule|spindle
Niben101Scf03823g02012	0	0	1	1	1		product [Oryza sativa Japonica Group]
Niben101Scf03824g02004	0	1	1	1	0	BHLH92; Synonyms=EN22; At5g43650; K9D7.15	basic helix-loop-helix (bHLH) DNA-binding superfamily protein	GO:0046983	protein dimerization activity
Niben101Scf03827g01009	1	0	0	1	0	RNF170	E3 ubiquitin-protein ligase RNF170	GO:0005515,GO:0046872,GO:0008270	protein binding|metal ion binding|zinc ion binding
Niben101Scf03830g01005	0	0	0	1	0	DDB_G0274487	Choline transporter-like protein 5
Niben101Scf03830g02001	1	0	0	0	0	TGA2.3 {ECO:0000303|PubMed:24919709}; Os01g0279900 {ECO:0000312|EMBL:BAF04665.1}, LOC_Os01g17260 {ECO:0000305}	BZIP family transcription factor [Medicago truncatula]			ko04075	Plant hormone signal transduction
Niben101Scf03834g03012	0	0	0	0	1		GRF zinc finger containing protein [Medicago truncatula]	GO:0008270	zinc ion binding
Niben101Scf03839g00006	1	0	0	0	0	At5g61620 {ECO:0000312|Araport:AT5G61620}; K11J9.15 {ECO:0000312|EMBL:BAB09006.1}	myb-like transcription factor family protein	GO:0003677,GO:0003682	DNA binding|chromatin binding
Niben101Scf03839g04019	1	0	0	1	0	GDCSP	Glycine dehydrogenase (decarboxylating)	GO:0006546,GO:0055114,GO:0006544,GO:0030170,GO:0003824,GO:0004375	glycine catabolic process|oxidation-reduction process|glycine metabolic process|pyridoxal phosphate binding|catalytic activity|glycine dehydrogenase (decarboxylating) activity	ko00260,ko01200,ko00630	Glycine, serine and threonine metabolism|Carbon metabolism|Glyoxylate and dicarboxylate metabolism
Niben101Scf03842g01013	0	0	0	1	0		Ubiquitin-conjugating enzyme E2 D1
Niben101Scf03842g08003	0	1	1	0	0	CAX3; At3g51860; ATEM1.11	Vacuolar cation/proton exchanger 3	GO:0016021,GO:0055085	integral component of membrane|transmembrane transport
Niben101Scf03849g00016	0	0	0	1	0		RING/FYVE/PHD zinc finger superfamily protein	GO:0008270	zinc ion binding
Niben101Scf03850g01001	0	0	0	1	0	LACS4; At4g23850; T32A16_20	Long chain acyl-CoA synthetase 4			ko00071,ko00061,ko04146,ko02024,ko01212	Fatty acid degradation|Fatty acid biosynthesis|Peroxisome|Quorum sensing|Fatty acid metabolism
Niben101Scf03850g01005	0	0	0	1	0	ERF061; At1g64380; F15H21.12	Ethylene-responsive transcription factor 1	GO:0003700,GO:0003677,GO:0006355	DNA binding transcription factor activity|DNA binding|regulation of transcription, DNA-templated
Niben101Scf03853g01003	0	0	0	1	0	SKS1; At4g25240; F24A6.80	Monocopper oxidase-like protein SKU5	GO:0016491,GO:0005507,GO:0055114	oxidoreductase activity|copper ion binding|oxidation-reduction process
Niben101Scf03854g02014	0	0	0	1	0	ACX2; At5g65110; MQN23.4	acyl-CoA oxidase 2	GO:0006631,GO:0050660,GO:0003997,GO:0055114,GO:0008152,GO:0006635,GO:0016627,GO:0003995,GO:0005777	fatty acid metabolic process|flavin adenine dinucleotide binding|acyl-CoA oxidase activity|oxidation-reduction process|metabolic process|fatty acid beta-oxidation|oxidoreductase activity, acting on the CH-CH group of donors|acyl-CoA dehydrogenase activity|peroxisome	ko04024,ko00592,ko00071,ko04146,ko01040,ko01212	cAMP signaling pathway|alpha-Linolenic acid metabolism|Fatty acid degradation|Peroxisome|Biosynthesis of unsaturated fatty acids|Fatty acid metabolism
Niben101Scf03857g02002	0	0	0	0	1	Fam179b; Synonyms=Kiaa0423	ARM repeat superfamily protein	GO:0005488	binding
Niben101Scf03857g04002	0	1	0	0	0	ABCC4; Synonyms=EST3, MRP4; At2g47800; F17A22.19	multidrug resistance-associated protein 10	GO:0005524,GO:0006810,GO:0016021,GO:0055085,GO:0016887,GO:0042626	ATP binding|transport|integral component of membrane|transmembrane transport|ATPase activity|ATPase activity, coupled to transmembrane movement of substances
Niben101Scf03862g03005	0	0	1	1	0		ARM repeat superfamily protein, putative isoform 1 [Theobroma cacao] gb|EOY33613.1| ARM repeat superfamily protein, putative isoform 1 [Theobroma cacao]
Niben101Scf03865g03002	0	1	1	1	1		Ornithine decarboxylase	GO:0003824,GO:0006596	catalytic activity|polyamine biosynthetic process	ko00330,ko00480	Arginine and proline metabolism|Glutathione metabolism
Niben101Scf03870g01002	0	0	0	1	0	CNGC18 {ECO:0000303|PubMed:11500563}; At5g14870 {ECO:0000312|Araport:AT5G14870}; T9L3_170 {ECO:0000312|EMBL:CAC01886.1}	cyclic nucleotide-gated channel 18	GO:0055085,GO:0006811,GO:0005216,GO:0016020,GO:0006813,GO:0005249	transmembrane transport|ion transport|ion channel activity|membrane|potassium ion transport|voltage-gated potassium channel activity
Niben101Scf03872g02027	0	1	0	0	0	EVN {ECO:0000303|PubMed:25919390}; At3g45040 {ECO:0000312|EMBL:AEE77982.1}; F14D17.110 {ECO:0000312|EMBL:CAB89319.1}	Dolichol kinase	GO:0043048,GO:0030176,GO:0004168	dolichyl monophosphate biosynthetic process|integral component of endoplasmic reticulum membrane|dolichol kinase activity	ko00510	N-Glycan biosynthesis
Niben101Scf03873g01016	1	0	0	0	0	ANN3; Synonyms=ANNAT3; At2g38760; T6A23.4	Annexin D3	GO:0005509,GO:0005544	calcium ion binding|calcium-dependent phospholipid binding
Niben101Scf03878g00004	1	0	0	1	0	spg1; Synonyms=sid3; SPAC1565.06c	Ras-related protein Rab-26	GO:0005525,GO:0007264,GO:0005622	GTP binding|small GTPase mediated signal transduction|intracellular
Niben101Scf03882g06002	0	0	1	1	1	FAS2; Synonyms=NFB1; At5g64630; MUB3.9	Chromatin assembly factor 1 subunit B	GO:0005515	protein binding
Niben101Scf03886g03003	1	0	1	0	1	SWEET14; Synonyms=Os11N3; Os11g0508600, LOC_Os11g31190; OsJ_34008	Bidirectional sugar transporter N3	GO:0016021	integral component of membrane
Niben101Scf03886g04004	0	1	1	1	0	Dek	DEK domain-containing chromatin associated protein	GO:0003677	DNA binding
Niben101Scf03894g02022	1	0	0	0	0	EMB8	Abhydrolase domain-containing protein 3
Niben101Scf03895g01008	0	0	1	0	0	CYCA2-2; Synonyms=CYC3B; At5g11300; F2I11.190	Cyclin-A3-1	GO:0051726,GO:0019901,GO:0000079,GO:0005634	regulation of cell cycle|protein kinase binding|regulation of cyclin-dependent protein serine/threonine kinase activity|nucleus	ko04110,ko04152	Cell cycle|AMPK signaling pathway
Niben101Scf03898g00001	0	0	1	0	0		Terpenoid synthase 6	GO:0016829,GO:0000287,GO:0008152,GO:0010333	lyase activity|magnesium ion binding|metabolic process|terpene synthase activity	ko00902	Monoterpenoid biosynthesis
Niben101Scf03903g00004	0	0	0	1	0		conserved hypothetical protein [Ricinus communis] gb|EEF37263.1| conserved hypothetical protein [Ricinus communis]
Niben101Scf03906g02002	0	0	1	0	0	ESP1; Synonyms=AESP, ESP, RSW4; At4g22970; F7H19.150	Separin	GO:0008233,GO:0006508,GO:0005634	peptidase activity|proteolysis|nucleus	ko04113,ko04111,ko04114,ko04110	Meiosis - yeast|Cell cycle - yeast|Oocyte meiosis|Cell cycle
Niben101Scf03911g00006	0	1	1	0	0	Serp2	Stress-associated endoplasmic reticulum protein 2	GO:0005783	endoplasmic reticulum
Niben101Scf03911g05002	0	0	0	1	0		BnaA07g08930D [Brassica napus]
Niben101Scf03911g05013	0	0	0	1	0	AHK3; Synonyms=ORE12; At1g27320; F17L21.11	histidine kinase 3	GO:0004871,GO:0000160,GO:0016310,GO:0016020,GO:0016772,GO:0000155,GO:0007165	signal transducer activity|phosphorelay signal transduction system|phosphorylation|membrane|transferase activity, transferring phosphorus-containing groups|phosphorelay sensor kinase activity|signal transduction	ko04075	Plant hormone signal transduction
Niben101Scf03913g01030	0	0	1	0	0		Plant calmodulin-binding protein-related
Niben101Scf03913g01045	1	0	1	1	1	EXLA2; Synonyms=EXPL2; At4g38400; F22I13.170	Expansin-like A2	GO:0005576,GO:0019953	extracellular region|sexual reproduction
Niben101Scf03917g00017	0	0	1	1	1	RECQL4A; Synonyms=RECQ4A, RQL4A, SGS1; At1g10930; T19D16.15	ATP-dependent RNA helicase RhlB	GO:0003824,GO:0005622,GO:0008026,GO:0000166,GO:0006281,GO:0006260,GO:0003676,GO:0044237,GO:0006310,GO:0005524,GO:0043140	catalytic activity|intracellular|ATP-dependent helicase activity|nucleotide binding|DNA repair|DNA replication|nucleic acid binding|cellular metabolic process|DNA recombination|ATP binding|ATP-dependent 3'-5' DNA helicase activity	ko03460,ko03440	Fanconi anemia pathway|Homologous recombination
Niben101Scf03926g00001	0	0	0	1	0	BBD2; At1g19660; F14P1.1	Bifunctional nuclease 2	GO:0004518	nuclease activity
Niben101Scf03927g01003	0	0	0	0	1	ACA12; At3g63380; MAA21_10	Calcium-transporting ATPase	GO:0000166,GO:0070588,GO:0046872,GO:0005388,GO:0016021,GO:0016020,GO:0005524	nucleotide binding|calcium ion transmembrane transport|metal ion binding|calcium-transporting ATPase activity|integral component of membrane|membrane|ATP binding
Niben101Scf03929g06012	1	0	0	1	0	MIP1B {ECO:0000303|PubMed:27015278}; Synonyms=BBX31 {ECO:0000303|PubMed:19920209}; At3g21890 {ECO:0000312|Araport:AT3G21890}	B-box zinc finger protein 32	GO:0005622,GO:0008270	intracellular|zinc ion binding
Niben101Scf03930g03010	0	0	0	1	0		BnaC08g38910D [Brassica napus]
Niben101Scf03930g04002	0	0	1	0	0	PH0670 {ECO:0000312|EMBL:BAA29761.1}	racemase and epimerase, acting on amino acids and derivatives, putative [Ricinus communis] gb|EEF44762.1| racemase and epimerase, acting on amino acids and derivatives, putative [Ricinus communis]	GO:0008152,GO:0006807,GO:0036361,GO:0016855	metabolic process|nitrogen compound metabolic process|racemase activity, acting on amino acids and derivatives|racemase and epimerase activity, acting on amino acids and derivatives
Niben101Scf03934g00015	0	0	1	1	1	BARD1 {ECO:0000303|PubMed:18591352}; Synonyms=ROW1 {ECO:0000303|PubMed:19704708}; At1g04020 {ECO:0000312|Araport:AT1G04020}; F21M11.4 {ECO:0000312|EMBL:AAD10669.1}	breast cancer associated RING 1	GO:0006281,GO:0046872,GO:0005634,GO:0008270,GO:0003677,GO:0005515,GO:0004842	DNA repair|metal ion binding|nucleus|zinc ion binding|DNA binding|protein binding|ubiquitin-protein transferase activity
Niben101Scf03934g01019	1	0	0	1	0		RmlC-like cupins superfamily protein
Niben101Scf03934g05002	1	0	0	1	0	PIF1; Synonyms=BHLH15, EN101, PIL5; At2g20180; T2G17.2	Transcription factor E3	GO:0046983	protein dimerization activity
Niben101Scf03937g00009	0	0	1	1	1		Basic blue protein	GO:0009055	electron transfer activity
Niben101Scf03937g02033	0	0	0	1	0	HOS3; At4g36830; AP22.81, C7A10.530	Elongation of very long chain fatty acids protein 5	GO:0016021	integral component of membrane
Niben101Scf03937g03004	0	0	1	1	1	At1g10780; F20B24.20, T16B5.8	F-box protein	GO:0005515	protein binding
Niben101Scf03945g00016	0	1	0	1	0	RS40; Synonyms=RSP35, RSP40; At4g25500; M7J2.130	arginine/serine-rich splicing factor 35	GO:0000166,GO:0003676	nucleotide binding|nucleic acid binding	ko03040	Spliceosome
Niben101Scf03949g00022	0	0	0	1	0	EXLA2; Synonyms=EXPL2; At4g38400; F22I13.170	Expansin-like A2
Niben101Scf03949g00023	1	1	1	0	1	CHN14	Chitinase 12	GO:0004568,GO:0016998,GO:0006032,GO:0008061	chitinase activity|cell wall macromolecule catabolic process|chitin catabolic process|chitin binding	ko00520	Amino sugar and nucleotide sugar metabolism
Niben101Scf03949g03005	0	0	1	0	1	NPF4.4; Synonyms=NRT1.13; At1g33440; F10C21.11	Protein NRT1/ PTR FAMILY 4.4	GO:0006810,GO:0005215,GO:0016020	transport|transporter activity|membrane
Niben101Scf03953g02018	0	0	0	1	0	RPS12	30S ribosomal protein S12	GO:0008137,GO:0006412,GO:0015935,GO:0005840,GO:0005622,GO:0055114,GO:0003735	NADH dehydrogenase (ubiquinone) activity|translation|small ribosomal subunit|ribosome|intracellular|oxidation-reduction process|structural constituent of ribosome
Niben101Scf03953g03023	1	0	0	1	0	ARMC6	Armadillo repeat-containing protein 6	GO:0005515,GO:0005488	protein binding|binding
Niben101Scf03953g03024	0	0	0	1	0		Calmodulin-binding family protein [Populus trichocarpa] gb|EEE87794.2| Calmodulin-binding family protein [Populus trichocarpa]
Niben101Scf03961g00003	0	1	0	0	1	CAB16	Chlorophyll a-b binding protein 16, chloroplastic	GO:0009765,GO:0016020	photosynthesis, light harvesting|membrane	ko00196	Photosynthesis - antenna proteins
Niben101Scf03961g00004	0	1	0	0	0	CAB40	Chlorophyll a-b binding protein 40, chloroplastic	GO:0009765,GO:0016020	photosynthesis, light harvesting|membrane	ko00196	Photosynthesis - antenna proteins
Niben101Scf03969g01008	0	0	1	0	1	CHUP1; At3g25690; T5M7.14	Hydroxyproline-rich glycoprotein family protein isoform 2 [Theobroma cacao] gb|EOY25607.1| Hydroxyproline-rich glycoprotein family protein isoform 2 [Theobroma cacao]
Niben101Scf03969g03004	1	0	0	0	0		AP2-like ethylene-responsive transcription factor
Niben101Scf03969g05012	0	1	0	0	0	PSAF	Unknown protein			ko00195	Photosynthesis
Niben101Scf03975g01004	0	0	1	1	0		BnaC05g04800D [Brassica napus]
Niben101Scf03975g01012	1	0	0	0	1	R1B-12; PGEC872C13.3	Disease resistance protein	GO:0043531	ADP binding
Niben101Scf03977g03001	0	0	0	0	1	HT1; At1g62400; F24O1.13	Protein kinase superfamily protein	GO:0016772,GO:0004674,GO:0006468,GO:0005524,GO:0004672	transferase activity, transferring phosphorus-containing groups|protein serine/threonine kinase activity|protein phosphorylation|ATP binding|protein kinase activity
Niben101Scf03985g03019	0	0	1	0	1	HMGB6; Synonyms=NFD6, WRKY53; At4g23800; F9D16.270, T32A16.2	High mobility group B protein 7
Niben101Scf03985g04016	0	0	0	1	0	kansl3; Synonyms=nsl3; zgc:109953	alpha/beta hydrolase [Bradyrhizobium japonicum]
Niben101Scf03985g04023	0	0	1	0	1		ankyrin repeat protein [Trichomonas vaginalis G3] gb|EAX75221.1| ankyrin repeat protein, putative [Trichomonas vaginalis G3]
Niben101Scf03990g00010	0	0	1	1	1	PER21; Synonyms=P21; At2g37130; T2N18.11	Peroxidase 21	GO:0055114,GO:0020037,GO:0004601,GO:0006979	oxidation-reduction process|heme binding|peroxidase activity|response to oxidative stress	ko00940	Phenylpropanoid biosynthesis
Niben101Scf03990g02006	0	0	1	1	1		BnaC04g08110D [Brassica napus]
Niben101Scf03993g03015	1	0	0	0	0		Leukocyte immunoglobulin-like receptor subfamily A member 5 isoform 1 [Theobroma cacao] gb|EOY19240.1| Leukocyte immunoglobulin-like receptor subfamily A member 5 isoform 1 [Theobroma cacao]
Niben101Scf03993g05005	0	0	1	1	0	EAS3; and Name=EAS4	Terpene synthase 5	GO:0010333,GO:0008152,GO:0000287,GO:0016829	terpene synthase activity|metabolic process|magnesium ion binding|lyase activity
Niben101Scf03993g06006	0	1	1	1	0	EAS3; and Name=EAS4	Terpenoid synthase 18	GO:0008152,GO:0010333,GO:0016829,GO:0000287	metabolic process|terpene synthase activity|lyase activity|magnesium ion binding
Niben101Scf03993g06007	1	0	0	1	0	SRM1 {ECO:0000303|PubMed:26243618}; At5g08520 {ECO:0000312|Araport:AT5G08520}	myb-like transcription factor family protein	GO:0003677,GO:0003682	DNA binding|chromatin binding
Niben101Scf04000g00002	1	0	1	0	0	TBL6; At3g62390; T12C14.90	Protein trichome birefringence-like 6
Niben101Scf04003g04001	1	0	0	1	0	At5g67130; K21H1.9	PLC-like phosphodiesterases superfamily protein	GO:0008081,GO:0006629	phosphoric diester hydrolase activity|lipid metabolic process
Niben101Scf04003g04002	0	0	1	1	1	Os01g0868300, LOC_Os01g64820; P0677H08.20	DNA polymerase alpha catalytic subunit	GO:0003677,GO:0001882,GO:0006260,GO:0003887,GO:0003676,GO:0006270,GO:0000166	DNA binding|nucleoside binding|DNA replication|DNA-directed DNA polymerase activity|nucleic acid binding|DNA replication initiation|nucleotide binding	ko00230,ko00240,ko03030	Purine metabolism|Pyrimidine metabolism|DNA replication
Niben101Scf04003g08001	0	0	0	1	0	CCOAOMT4	Caffeoyl-CoA O-methyltransferase 4	GO:0008171	O-methyltransferase activity
Niben101Scf04006g01022	1	0	0	0	0	At2g35920 {ECO:0000312|Araport:AT2G35920}; F11F19.17 {ECO:0000312|EMBL:AAD21465.1}	ATP-dependent RNA helicase A	GO:0005524,GO:0008026,GO:0003676	ATP binding|ATP-dependent helicase activity|nucleic acid binding	ko03018	RNA degradation
Niben101Scf04011g00006	0	0	1	0	0	TGA1A; Synonyms=TGA1	TGACG-sequence-specific DNA-binding protein TGA-1A	GO:0003700,GO:0043565,GO:0006351,GO:0006355	DNA binding transcription factor activity|sequence-specific DNA binding|transcription, DNA-templated|regulation of transcription, DNA-templated	ko04075	Plant hormone signal transduction
Niben101Scf04011g11005	1	0	1	0	1	GPT2; At1g61800; F8K4.1	glucose-6-phosphate/phosphate translocator 2	GO:0006810,GO:0005215,GO:0016020,GO:0016021	transport|transporter activity|membrane|integral component of membrane
Niben101Scf04015g01008	0	0	1	0	0	RLP30 {ECO:0000303|PubMed:18434605}; At3g05360 {ECO:0000312|Araport:AT3G05360}; T12H1.33 {ECO:0000312|EMBL:AAF27042.1}	Leucine-rich repeat receptor-like protein kinase PEPR2	GO:0005515	protein binding
Niben101Scf04015g01019	0	1	0	0	0		Receptor protein kinase-like protein [Medicago truncatula]
Niben101Scf04016g00009	0	0	1	1	0		Defensin-like protein	GO:0006952	defense response
Niben101Scf04018g09004	0	0	1	0	0		Threonine synthase	GO:0006520,GO:0030170	cellular amino acid metabolic process|pyridoxal phosphate binding	ko00260,ko01230,ko00750	Glycine, serine and threonine metabolism|Biosynthesis of amino acids|Vitamin B6 metabolism
Niben101Scf04021g05008	0	1	1	0	0	PLDBETA1 {ECO:0000303|PubMed:11891260}; At2g42010 {ECO:0000312|Araport:AT2G42010}; T6D20.10 {ECO:0000312|EMBL:AAB63542.2}	Phospholipase D A	GO:0003824,GO:0005515,GO:0008152	catalytic activity|protein binding|metabolic process	ko00564,ko04024,ko04144,ko00565,ko04072,ko04014,ko04071	Glycerophospholipid metabolism|cAMP signaling pathway|Endocytosis|Ether lipid metabolism|Phospholipase D signaling pathway|Ras signaling pathway|Sphingolipid signaling pathway
Niben101Scf04024g02025	0	0	1	1	0	ASF1A; Synonyms=SGA2, SP7; At1g66740; F4N21.13	Histone chaperone asf1	GO:0005634,GO:0006333	nucleus|chromatin assembly or disassembly
Niben101Scf04024g02028	1	0	0	1	0	ORC4 {ECO:0000303|PubMed:16179646}; At2g01120 {ECO:0000312|Araport:AT2G01120}; F23H14.9 {ECO:0000312|EMBL:AAF18660.1}	origin recognition complex subunit 4	GO:0005634,GO:0005524,GO:0003677,GO:0006260,GO:0000808	nucleus|ATP binding|DNA binding|DNA replication|origin recognition complex	ko04113,ko04111,ko04110	Meiosis - yeast|Cell cycle - yeast|Cell cycle
Niben101Scf04028g01002	0	0	0	0	1	At2g19810; F6F22.16	Zinc finger CCCH domain-containing protein 20	GO:0046872	metal ion binding
Niben101Scf04032g00003	0	0	1	0	0	CIG2	Methylthioribose-1-phosphate isomerase	GO:0044237	cellular metabolic process	ko00270	Cysteine and methionine metabolism
Niben101Scf04033g03017	1	0	0	0	0		TPA: hypothetical protein ZEAMMB73_815968 [Zea mays]
Niben101Scf04037g01004	1	0	0	0	0		Zinc finger matrin-type protein 1, putative isoform 2 [Theobroma cacao] gb|EOY23913.1| Zinc finger matrin-type protein 1, putative isoform 2 [Theobroma cacao]
Niben101Scf04040g08010	0	0	1	1	0		17.3 kDa class II heat shock protein			ko04141	Protein processing in endoplasmic reticulum
Niben101Scf04040g09011	0	0	0	1	0		17.3 kDa class II heat shock protein			ko04141	Protein processing in endoplasmic reticulum
Niben101Scf04044g00007	0	1	1	1	0	ASA1; Synonyms=AMT1, JDL1, TRP5, WEI2; At5g05730; MJJ3.14	Anthranilate synthase component 1	GO:0009058,GO:0016833,GO:0000162,GO:0004049	biosynthetic process|oxo-acid-lyase activity|tryptophan biosynthetic process|anthranilate synthase activity	ko01230,ko02024,ko00400	Biosynthesis of amino acids|Quorum sensing|Phenylalanine, tyrosine and tryptophan biosynthesis
Niben101Scf04044g22002	0	0	1	1	0	MIEL1 {ECO:0000303|PubMed:23403577}; At5g18650 {ECO:0000312|Araport:AT5G18650}; T1A4.30 {ECO:0000305}	RING finger and CHY zinc finger domain-containing protein 1	GO:0008270,GO:0005515	zinc ion binding|protein binding	ko04120,ko04115	Ubiquitin mediated proteolysis|p53 signaling pathway
Niben101Scf04049g00006	0	0	0	1	0	NPF4.5; Synonyms=AIT2; At1g27040; T7N9.10	Unknown protein
Niben101Scf04053g01007	1	0	0	0	1		BnaC05g07770D [Brassica napus]
Niben101Scf04053g02006	0	0	1	1	1		Cysteine-rich venom protein	GO:0005576	extracellular region	ko04075	Plant hormone signal transduction
Niben101Scf04053g03002	0	0	1	1	1		BnaA01g18040D [Brassica napus]
Niben101Scf04053g03008	0	0	1	1	0	IKU2; At3g19700; MMB12.19	Receptor-like protein kinase 2	GO:0004672,GO:0016772,GO:0004674,GO:0006468,GO:0005524,GO:0005515	protein kinase activity|transferase activity, transferring phosphorus-containing groups|protein serine/threonine kinase activity|protein phosphorylation|ATP binding|protein binding
Niben101Scf04063g00012	1	0	1	0	0	KCR2; At1g24470; F21J9.13	Inactive hydroxysteroid dehydrogenase-like protein 1			ko01212,ko01040,ko00062,ko00140	Fatty acid metabolism|Biosynthesis of unsaturated fatty acids|Fatty acid elongation|Steroid hormone biosynthesis
Niben101Scf04083g04040	0	1	1	1	0	BIP5	Heat shock 70 kDa protein			ko04141,ko03060	Protein processing in endoplasmic reticulum|Protein export
Niben101Scf04084g00005	0	1	0	0	0	APA1; Synonyms=PRA1; At1g11910; F12F1.24	Aspartic proteinase A1	GO:0006508,GO:0004190,GO:0006629	proteolysis|aspartic-type endopeptidase activity|lipid metabolic process
Niben101Scf04086g01005	0	0	1	0	0		Hydroxyproline-rich systemin A
Niben101Scf04090g01002	0	0	0	1	0	ADK2; At5g03300; F12E4.30, MOK16.21	Adenosine kinase 2	GO:0016773,GO:0004001,GO:0006166	phosphotransferase activity, alcohol group as acceptor|adenosine kinase activity|purine ribonucleoside salvage	ko00230	Purine metabolism
Niben101Scf04090g02003	0	1	1	1	0	TPA1; Synonyms=PALB	Phenylalanine ammonia-lyase	GO:0005737,GO:0003824,GO:0009058,GO:0016841,GO:0006559	cytoplasm|catalytic activity|biosynthetic process|ammonia-lyase activity|L-phenylalanine catabolic process	ko00940,ko00360	Phenylpropanoid biosynthesis|Phenylalanine metabolism
Niben101Scf04090g02004	0	0	1	1	1	TPA1; Synonyms=PALB	Phenylalanine ammonia-lyase	GO:0003824,GO:0009058,GO:0016841	catalytic activity|biosynthetic process|ammonia-lyase activity	ko00940,ko00360	Phenylpropanoid biosynthesis|Phenylalanine metabolism
Niben101Scf04091g00013	1	0	0	1	1	HSP23	heat shock protein 21			ko04141	Protein processing in endoplasmic reticulum
Niben101Scf04096g00010	0	0	1	0	0	TKT3	Transketolase	GO:0003824,GO:0008152	catalytic activity|metabolic process	ko00710,ko01200,ko01230,ko00030,ko01051	Carbon fixation in photosynthetic organisms|Carbon metabolism|Biosynthesis of amino acids|Pentose phosphate pathway|Biosynthesis of ansamycins
Niben101Scf04096g05004	1	0	0	0	0		conserved hypothetical protein [Ricinus communis] gb|EEF51416.1| conserved hypothetical protein [Ricinus communis]
Niben101Scf04096g12002	0	0	0	0	1	At4g00750; F15P23.1	S-adenosyl-L-methionine-dependent methyltransferases superfamily protein	GO:0008168	methyltransferase activity
Niben101Scf04099g08003	0	1	0	0	0	NAC062 {ECO:0000312|EMBL:AEE78553.1}; Synonyms=NTL6 {ECO:0000303|PubMed:17158162}; At3g49530 {ECO:0000312|Araport:AT3G49530}; T9C5.120 {ECO:0000312|EMBL:CAB62457.1}	NAC domain-containing protein 86	GO:0003677,GO:0006355	DNA binding|regulation of transcription, DNA-templated
Niben101Scf04099g10005	0	0	0	0	1	SAUR32 {ECO:0000303|PubMed:12036261}; Synonyms=AAM1 {ECO:0000303|Ref.6}; At2g46690 {ECO:0000312|Araport:AT2G46690}	SAUR-like auxin-responsive protein family			ko04075	Plant hormone signal transduction
Niben101Scf04102g00007	0	0	0	1	1	At2g20710; F5H14.32	Pentatricopeptide repeat-containing protein	GO:0005515	protein binding
Niben101Scf04104g06001	0	0	1	1	1		Non-specific lipid-transfer protein 1	GO:0006869,GO:0008289	lipid transport|lipid binding
Niben101Scf04109g00001	0	0	1	0	0	TAF11; At4g20280; F1C12.195	Transcription initiation factor TFIID subunit 11	GO:0046982,GO:0006367,GO:0005634	protein heterodimerization activity|transcription initiation from RNA polymerase II promoter|nucleus	ko03022	Basal transcription factors
Niben101Scf04109g07002	0	0	0	1	0	At1g68190; T22E19.18	Zinc finger protein CONSTANS-LIKE 10	GO:0005622,GO:0008270	intracellular|zinc ion binding
Niben101Scf04113g07009	0	0	0	0	1		Isoflavone reductase-like protein
Niben101Scf04113g07011	0	0	0	1	0		product [Oryza sativa Japonica Group]
Niben101Scf04113g12010	0	1	1	1	0	At1g75220; F22H5.6	Membrane transporter D1	GO:0005215,GO:0016020,GO:0055085,GO:0022857,GO:0016021	transporter activity|membrane|transmembrane transport|transmembrane transporter activity|integral component of membrane
Niben101Scf04113g16001	0	0	1	1	0	ZHD5; Synonyms=HB33; At1g75240; F22H5.4	Zinc-finger homeodomain protein 5	GO:0003677	DNA binding
Niben101Scf04119g01012	0	1	0	0	1		BnaC01g16160D [Brassica napus]
Niben101Scf04122g00020	1	0	0	1	0	nosip	Nitric oxide synthase-interacting protein	GO:0008270,GO:0005515	zinc ion binding|protein binding
Niben101Scf04122g01009	0	0	1	0	0	CYCD6-1; At4g03270; F4C21.20	Cyclin-D6-1	GO:0005634	nucleus
Niben101Scf04122g03021	0	0	1	0	1	MYB39; Synonyms=FCA0; At4g17785; dl4925c	Cyclin-D-binding Myb-like transcription factor 1	GO:0003682,GO:0003677	chromatin binding|DNA binding
Niben101Scf04122g04002	1	0	0	1	0		wound-responsive family protein [Medicago truncatula]
Niben101Scf04122g05013	0	0	0	1	1		LysM domain containing protein [Medicago truncatula] gb|AES90425.1| carbohydrate-binding module family protein [Medicago truncatula]
[truncated: 1,744 more rows]

## Sheet: S4
	Upregulated	Downregulated
TMV VS CK	456	508
SL VS CK	384	220
SL-TMV VS TMV	1152	1147
SL-TMV VS SL	438	541
SL-TMV VS CK	748	657
